# Supplementary material for: Simulation of the dynamics of primary immunodeficiencies in CD4+ T-cells
Source: PLoS One. 2017 Apr 27;12(4):e0176500. doi: 10.1371/journal.pone.0176500 (PMC5407609; doi:10.1371/journal.pone.0176500)
Supplement: S1 Text — The contains the CD4+ T-cell network qualitative model in the SBML qual format. (SBML) [file pone.0176500.s002.sbml]

<?xml version="1.0" encoding="UTF-8"?>
<sbml xmlns="http://www.sbml.org/sbml/level3/version1/core" level="3" version="1" xmlns:qual="http://www.sbml.org/sbml/level3/version1/qual/version1" qual:required="true">
	<model id="t_cell_net_model_160926">
		<listOfCompartments>
			<compartment id="default" constant="true"/>
		</listOfCompartments>
		<qual:listOfQualitativeSpecies>
			<qual:qualitativeSpecies qual:compartment="default" qual:constant="false" qual:id="CD28" qual:name="CD28" qual:maxLevel="1"/>
			<qual:qualitativeSpecies qual:compartment="default" qual:constant="false" qual:id="CALCIN" qual:name="CALCIN" qual:maxLevel="1"/>
			<qual:qualitativeSpecies qual:compartment="default" qual:constant="false" qual:id="IKBKG" qual:name="IKBKG" qual:maxLevel="1"/>
			<qual:qualitativeSpecies qual:compartment="default" qual:constant="false" qual:id="TCRB" qual:name="TCRB" qual:maxLevel="1"/>
			<qual:qualitativeSpecies qual:compartment="default" qual:constant="false" qual:id="ZAP70" qual:name="ZAP70" qual:maxLevel="1"/>
			<qual:qualitativeSpecies qual:compartment="default" qual:constant="false" qual:id="CBL" qual:name="CBL" qual:maxLevel="1"/>
			<qual:qualitativeSpecies qual:compartment="default" qual:constant="false" qual:id="DAG" qual:name="DAG" qual:maxLevel="1"/>
			<qual:qualitativeSpecies qual:compartment="default" qual:constant="false" qual:id="PTPN6" qual:name="PTPN6" qual:maxLevel="1"/>
			<qual:qualitativeSpecies qual:compartment="default" qual:constant="false" qual:id="LCP2" qual:name="LCP2" qual:maxLevel="1"/>
			<qual:qualitativeSpecies qual:compartment="default" qual:constant="false" qual:id="NFKB1" qual:name="NFKB1" qual:maxLevel="1"/>
			<qual:qualitativeSpecies qual:compartment="default" qual:constant="false" qual:id="NFKBIA" qual:name="NFKBIA" qual:maxLevel="1"/>
			<qual:qualitativeSpecies qual:compartment="default" qual:constant="false" qual:id="IKKAB" qual:name="IKKAB" qual:maxLevel="1"/>
			<qual:qualitativeSpecies qual:compartment="default" qual:constant="false" qual:id="MAPK14" qual:name="MAPK14" qual:maxLevel="1"/>
			<qual:qualitativeSpecies qual:compartment="default" qual:constant="false" qual:id="LCK" qual:name="LCK" qual:maxLevel="1"/>
			<qual:qualitativeSpecies qual:compartment="default" qual:constant="false" qual:id="PAG1" qual:name="PAG1" qual:maxLevel="1"/>
			<qual:qualitativeSpecies qual:compartment="default" qual:constant="false" qual:id="CALM1" qual:name="CALM1" qual:maxLevel="1"/>
			<qual:qualitativeSpecies qual:compartment="default" qual:constant="false" qual:id="NFAT" qual:name="NFAT" qual:maxLevel="1"/>
			<qual:qualitativeSpecies qual:compartment="default" qual:constant="false" qual:id="MAP3K1" qual:name="MAP3K1" qual:maxLevel="1"/>
			<qual:qualitativeSpecies qual:compartment="default" qual:constant="false" qual:id="RASGRP1" qual:name="RASGRP1" qual:maxLevel="1"/>
			<qual:qualitativeSpecies qual:compartment="default" qual:constant="false" qual:id="PRKCQ" qual:name="PRKCQ" qual:maxLevel="1"/>
			<qual:qualitativeSpecies qual:compartment="default" qual:constant="false" qual:id="FOS" qual:name="FOS" qual:maxLevel="1"/>
			<qual:qualitativeSpecies qual:compartment="default" qual:constant="false" qual:id="AP1" qual:name="AP1" qual:maxLevel="1"/>
			<qual:qualitativeSpecies qual:compartment="default" qual:constant="false" qual:id="ABL1" qual:name="ABL1" qual:maxLevel="1"/>
			<qual:qualitativeSpecies qual:compartment="default" qual:constant="false" qual:id="GAB2" qual:name="GAB2" qual:maxLevel="1"/>
			<qual:qualitativeSpecies qual:compartment="default" qual:constant="false" qual:id="MAP3K11" qual:name="MAP3K11" qual:maxLevel="1"/>
			<qual:qualitativeSpecies qual:compartment="default" qual:constant="false" qual:id="CA" qual:name="CA" qual:maxLevel="1"/>
			<qual:qualitativeSpecies qual:compartment="default" qual:constant="false" qual:id="JUN" qual:name="JUN" qual:maxLevel="1"/>
			<qual:qualitativeSpecies qual:compartment="default" qual:constant="false" qual:id="GRB2" qual:name="GRB2" qual:maxLevel="1"/>
			<qual:qualitativeSpecies qual:compartment="default" qual:constant="false" qual:id="MAP4K1" qual:name="MAP4K1" qual:maxLevel="1"/>
			<qual:qualitativeSpecies qual:compartment="default" qual:constant="false" qual:id="TXK" qual:name="TXK" qual:maxLevel="1"/>
			<qual:qualitativeSpecies qual:compartment="default" qual:constant="false" qual:id="FYN" qual:name="FYN" qual:maxLevel="1"/>
			<qual:qualitativeSpecies qual:compartment="default" qual:constant="false" qual:id="PI3K" qual:name="PI3K" qual:maxLevel="1"/>
			<qual:qualitativeSpecies qual:compartment="default" qual:constant="false" qual:id="CARD11A" qual:name="CARD11A" qual:maxLevel="1"/>
			<qual:qualitativeSpecies qual:compartment="default" qual:constant="false" qual:id="MAPK1" qual:name="MAPK1" qual:maxLevel="1"/>
			<qual:qualitativeSpecies qual:compartment="default" qual:constant="false" qual:id="MAPK8" qual:name="MAPK8" qual:maxLevel="1"/>
			<qual:qualitativeSpecies qual:compartment="default" qual:constant="false" qual:id="MAP2K4" qual:name="MAP2K4" qual:maxLevel="1"/>
			<qual:qualitativeSpecies qual:compartment="default" qual:constant="false" qual:id="PIP3" qual:name="PIP3" qual:maxLevel="1"/>
			<qual:qualitativeSpecies qual:compartment="default" qual:constant="false" qual:id="PDPK1" qual:name="PDPK1" qual:maxLevel="1"/>
			<qual:qualitativeSpecies qual:compartment="default" qual:constant="false" qual:id="ITK" qual:name="ITK" qual:maxLevel="1"/>
			<qual:qualitativeSpecies qual:compartment="default" qual:constant="false" qual:id="IP3" qual:name="IP3" qual:maxLevel="1"/>
			<qual:qualitativeSpecies qual:compartment="default" qual:constant="false" qual:id="PLCG1" qual:name="PLCG1" qual:maxLevel="1"/>
			<qual:qualitativeSpecies qual:compartment="default" qual:constant="false" qual:id="SRF" qual:name="SRF" qual:maxLevel="1"/>
			<qual:qualitativeSpecies qual:compartment="default" qual:constant="false" qual:id="RAC1" qual:name="RAC1" qual:maxLevel="1"/>
			<qual:qualitativeSpecies qual:compartment="default" qual:constant="false" qual:id="MAP2K1" qual:name="MAP2K1" qual:maxLevel="1"/>
			<qual:qualitativeSpecies qual:compartment="default" qual:constant="false" qual:id="MAP2K2" qual:name="MAP2K2" qual:maxLevel="1"/>
			<qual:qualitativeSpecies qual:compartment="default" qual:constant="false" qual:id="RAF1" qual:name="RAF1" qual:maxLevel="1"/>
			<qual:qualitativeSpecies qual:compartment="default" qual:constant="false" qual:id="RAS" qual:name="RAS" qual:maxLevel="1"/>
			<qual:qualitativeSpecies qual:compartment="default" qual:constant="false" qual:id="DGK" qual:name="DGK" qual:maxLevel="1"/>
			<qual:qualitativeSpecies qual:compartment="default" qual:constant="false" qual:id="TCRP" qual:name="TCRP" qual:maxLevel="1"/>
			<qual:qualitativeSpecies qual:compartment="default" qual:constant="false" qual:id="LAT" qual:name="LAT" qual:maxLevel="1"/>
			<qual:qualitativeSpecies qual:compartment="default" qual:constant="false" qual:id="SH3BP2" qual:name="SH3BP2" qual:maxLevel="1"/>
			<qual:qualitativeSpecies qual:compartment="default" qual:constant="false" qual:id="VAV" qual:name="VAV" qual:maxLevel="1"/>
			<qual:qualitativeSpecies qual:compartment="default" qual:constant="false" qual:id="CAMK2B" qual:name="CAMK2B" qual:maxLevel="1"/>
			<qual:qualitativeSpecies qual:compartment="default" qual:constant="false" qual:id="SOS" qual:name="SOS" qual:maxLevel="1"/>
			<qual:qualitativeSpecies qual:compartment="default" qual:constant="false" qual:id="GRAP2" qual:name="GRAP2" qual:maxLevel="1"/>
			<qual:qualitativeSpecies qual:compartment="default" qual:constant="false" qual:id="MAPK9" qual:name="MAPK9" qual:maxLevel="1"/>
			<qual:qualitativeSpecies qual:compartment="default" qual:constant="false" qual:id="MAPK11" qual:name="MAPK11" qual:maxLevel="1"/>
			<qual:qualitativeSpecies qual:compartment="default" qual:constant="false" qual:id="MAPK13" qual:name="MAPK13" qual:maxLevel="1"/>
			<qual:qualitativeSpecies qual:compartment="default" qual:constant="false" qual:id="MAPK12" qual:name="MAPK12" qual:maxLevel="1"/>
			<qual:qualitativeSpecies qual:compartment="default" qual:constant="false" qual:id="DLG1" qual:name="DLG1" qual:maxLevel="1"/>
			<qual:qualitativeSpecies qual:compartment="default" qual:constant="false" qual:id="CDC42" qual:name="CDC42" qual:maxLevel="1"/>
			<qual:qualitativeSpecies qual:compartment="default" qual:constant="false" qual:id="AKT" qual:name="AKT" qual:maxLevel="1"/>
			<qual:qualitativeSpecies qual:compartment="default" qual:constant="false" qual:id="MAP3K7" qual:name="MAP3K7" qual:maxLevel="1"/>
			<qual:qualitativeSpecies qual:compartment="default" qual:constant="false" qual:id="MAP3K14" qual:name="MAP3K14" qual:maxLevel="1"/>
			<qual:qualitativeSpecies qual:compartment="default" qual:constant="false" qual:id="MAP3K8" qual:name="MAP3K8" qual:maxLevel="1"/>
			<qual:qualitativeSpecies qual:compartment="default" qual:constant="false" qual:id="SIGNAL2" qual:name="SIGNAL2" qual:maxLevel="1"/>
			<qual:qualitativeSpecies qual:compartment="default" qual:constant="false" qual:id="CABIN1" qual:name="CABIN1" qual:maxLevel="1"/>
			<qual:qualitativeSpecies qual:compartment="default" qual:constant="false" qual:id="RCAN1" qual:name="RCAN1" qual:maxLevel="1"/>
			<qual:qualitativeSpecies qual:compartment="default" qual:constant="false" qual:id="AKAP5" qual:name="AKAP5" qual:maxLevel="1"/>
			<qual:qualitativeSpecies qual:compartment="default" qual:constant="false" qual:id="SIGNAL1" qual:name="SIGNAL1" qual:maxLevel="1"/>
			<qual:qualitativeSpecies qual:compartment="default" qual:constant="false" qual:id="GADD45A" qual:name="GADD45A" qual:maxLevel="1"/>
			<qual:qualitativeSpecies qual:compartment="default" qual:constant="false" qual:id="CD4" qual:name="CD4" qual:maxLevel="1"/>
			<qual:qualitativeSpecies qual:compartment="default" qual:constant="false" qual:id="PTPRC" qual:name="PTPRC" qual:maxLevel="1"/>
			<qual:qualitativeSpecies qual:compartment="default" qual:constant="false" qual:id="MAPK3" qual:name="MAPK3" qual:maxLevel="1"/>
			<qual:qualitativeSpecies qual:compartment="default" qual:constant="false" qual:id="ICOS" qual:name="ICOS" qual:maxLevel="1"/>
			<qual:qualitativeSpecies qual:compartment="default" qual:constant="false" qual:id="MALT1" qual:name="MALT1" qual:maxLevel="1"/>
			<qual:qualitativeSpecies qual:compartment="default" qual:constant="false" qual:id="CARD11" qual:name="CARD11" qual:maxLevel="1"/>
			<qual:qualitativeSpecies qual:compartment="default" qual:constant="false" qual:id="BCL10" qual:name="BCL10" qual:maxLevel="1"/>
			<qual:qualitativeSpecies qual:compartment="default" qual:constant="false" qual:id="INPP5D" qual:name="INPP5D" qual:maxLevel="1"/>
			<qual:qualitativeSpecies qual:compartment="default" qual:constant="false" qual:id="PTEN" qual:name="PTEN" qual:maxLevel="1"/>
			<qual:qualitativeSpecies qual:compartment="default" qual:constant="false" qual:id="RASA1" qual:name="RASA1" qual:maxLevel="1"/>
			<qual:qualitativeSpecies qual:compartment="default" qual:constant="false" qual:id="TEK" qual:name="TEK" qual:maxLevel="1"/>
			<qual:qualitativeSpecies qual:compartment="default" qual:constant="false" qual:id="MAP2K7" qual:name="MAP2K7" qual:maxLevel="1"/>
		</qual:listOfQualitativeSpecies>
		<qual:listOfTransitions>
			<qual:transition qual:id="tr_CD28" qual:name="Interactions targeting CD28">
				<qual:listOfInputs>
					<qual:input qual:qualitativeSpecies="SIGNAL2" qual:transitionEffect="none"/>
				</qual:listOfInputs>
				<qual:listOfOutputs>
					<qual:output qual:qualitativeSpecies="CD28" qual:transitionEffect="assignmentLevel"/>
				</qual:listOfOutputs>
				<qual:listOfFunctionTerms>
					<qual:functionTerm qual:resultLevel="1">
						<math xmlns="http://www.w3.org/1998/Math/MathML">
							<apply>
								<eq/>
								<ci>SIGNAL2</ci>
								<cn type="integer">1</cn>
							</apply>
						</math>
					</qual:functionTerm>
					<qual:defaultTerm qual:resultLevel="0"/>
				</qual:listOfFunctionTerms>
			</qual:transition>
			<qual:transition qual:id="tr_CALCIN" qual:name="Interactions targeting CALCIN">
				<qual:listOfInputs>
					<qual:input qual:qualitativeSpecies="CALM1" qual:transitionEffect="none"/>
					<qual:input qual:qualitativeSpecies="CABIN1" qual:transitionEffect="none"/>
					<qual:input qual:qualitativeSpecies="RCAN1" qual:transitionEffect="none"/>
					<qual:input qual:qualitativeSpecies="AKAP5" qual:transitionEffect="none"/>
				</qual:listOfInputs>
				<qual:listOfOutputs>
					<qual:output qual:qualitativeSpecies="CALCIN" qual:transitionEffect="assignmentLevel"/>
				</qual:listOfOutputs>
				<qual:listOfFunctionTerms>
					<qual:functionTerm qual:resultLevel="1">
						<math xmlns="http://www.w3.org/1998/Math/MathML">
							<apply>
								<and/>
								<apply>
									<eq/>
									<ci>CALM1</ci>
									<cn type="integer">1</cn>
								</apply>
								<apply>
									<eq/>
									<ci>CABIN1</ci>
									<cn type="integer">0</cn>
								</apply>
								<apply>
									<eq/>
									<ci>RCAN1</ci>
									<cn type="integer">0</cn>
								</apply>
								<apply>
									<eq/>
									<ci>AKAP5</ci>
									<cn type="integer">0</cn>
								</apply>
							</apply>
						</math>
					</qual:functionTerm>
					<qual:defaultTerm qual:resultLevel="0"/>
				</qual:listOfFunctionTerms>
			</qual:transition>
			<qual:transition qual:id="tr_IKBKG" qual:name="Interactions targeting IKBKG">
				<qual:listOfInputs>
					<qual:input qual:qualitativeSpecies="PRKCQ" qual:transitionEffect="none"/>
					<qual:input qual:qualitativeSpecies="CARD11A" qual:transitionEffect="none"/>
					<qual:input qual:qualitativeSpecies="MAP3K14" qual:transitionEffect="none"/>
				</qual:listOfInputs>
				<qual:listOfOutputs>
					<qual:output qual:qualitativeSpecies="IKBKG" qual:transitionEffect="assignmentLevel"/>
				</qual:listOfOutputs>
				<qual:listOfFunctionTerms>
					<qual:functionTerm qual:resultLevel="1">
						<math xmlns="http://www.w3.org/1998/Math/MathML">
							<apply>
								<or/>
								<apply>
									<and/>
									<apply>
										<eq/>
										<ci>MAP3K14</ci>
										<cn type="integer">1</cn>
									</apply>
									<apply>
										<eq/>
										<ci>CARD11A</ci>
										<cn type="integer">1</cn>
									</apply>
								</apply>
								<apply>
									<eq/>
									<ci>PRKCQ</ci>
									<cn type="integer">1</cn>
								</apply>
							</apply>
						</math>
					</qual:functionTerm>
					<qual:defaultTerm qual:resultLevel="0"/>
				</qual:listOfFunctionTerms>
			</qual:transition>
			<qual:transition qual:id="tr_TCRB" qual:name="Interactions targeting TCRB">
				<qual:listOfInputs>
					<qual:input qual:qualitativeSpecies="CBL" qual:transitionEffect="none"/>
					<qual:input qual:qualitativeSpecies="SIGNAL1" qual:transitionEffect="none"/>
				</qual:listOfInputs>
				<qual:listOfOutputs>
					<qual:output qual:qualitativeSpecies="TCRB" qual:transitionEffect="assignmentLevel"/>
				</qual:listOfOutputs>
				<qual:listOfFunctionTerms>
					<qual:functionTerm qual:resultLevel="1">
						<math xmlns="http://www.w3.org/1998/Math/MathML">
							<apply>
								<and/>
								<apply>
									<eq/>
									<ci>SIGNAL1</ci>
									<cn type="integer">1</cn>
								</apply>
								<apply>
									<eq/>
									<ci>CBL</ci>
									<cn type="integer">0</cn>
								</apply>
							</apply>
						</math>
					</qual:functionTerm>
					<qual:defaultTerm qual:resultLevel="0"/>
				</qual:listOfFunctionTerms>
			</qual:transition>
			<qual:transition qual:id="tr_ZAP70" qual:name="Interactions targeting ZAP70">
				<qual:listOfInputs>
					<qual:input qual:qualitativeSpecies="CBL" qual:transitionEffect="none"/>
					<qual:input qual:qualitativeSpecies="PTPN6" qual:transitionEffect="none"/>
					<qual:input qual:qualitativeSpecies="LCK" qual:transitionEffect="none"/>
					<qual:input qual:qualitativeSpecies="ABL1" qual:transitionEffect="none"/>
					<qual:input qual:qualitativeSpecies="TCRP" qual:transitionEffect="none"/>
				</qual:listOfInputs>
				<qual:listOfOutputs>
					<qual:output qual:qualitativeSpecies="ZAP70" qual:transitionEffect="assignmentLevel"/>
				</qual:listOfOutputs>
				<qual:listOfFunctionTerms>
					<qual:functionTerm qual:resultLevel="1">
						<math xmlns="http://www.w3.org/1998/Math/MathML">
							<apply>
								<and/>
								<apply>
									<eq/>
									<ci>CBL</ci>
									<cn type="integer">0</cn>
								</apply>
								<apply>
									<eq/>
									<ci>LCK</ci>
									<cn type="integer">1</cn>
								</apply>
								<apply>
									<eq/>
									<ci>PTPN6</ci>
									<cn type="integer">0</cn>
								</apply>
								<apply>
									<eq/>
									<ci>TCRP</ci>
									<cn type="integer">1</cn>
								</apply>
								<apply>
									<eq/>
									<ci>ABL1</ci>
									<cn type="integer">1</cn>
								</apply>
							</apply>
						</math>
					</qual:functionTerm>
					<qual:defaultTerm qual:resultLevel="0"/>
				</qual:listOfFunctionTerms>
			</qual:transition>
			<qual:transition qual:id="tr_CBL" qual:name="Interactions targeting CBL">
				<qual:listOfInputs>
					<qual:input qual:qualitativeSpecies="CD28" qual:transitionEffect="none"/>
				</qual:listOfInputs>
				<qual:listOfOutputs>
					<qual:output qual:qualitativeSpecies="CBL" qual:transitionEffect="assignmentLevel"/>
				</qual:listOfOutputs>
				<qual:listOfFunctionTerms>
					<qual:functionTerm qual:resultLevel="1">
						<math xmlns="http://www.w3.org/1998/Math/MathML">
							<apply>
								<eq/>
								<ci>CD28</ci>
								<cn type="integer">0</cn>
							</apply>
						</math>
					</qual:functionTerm>
					<qual:defaultTerm qual:resultLevel="0"/>
				</qual:listOfFunctionTerms>
			</qual:transition>
			<qual:transition qual:id="tr_DAG" qual:name="Interactions targeting DAG">
				<qual:listOfInputs>
					<qual:input qual:qualitativeSpecies="PLCG1" qual:transitionEffect="none"/>
					<qual:input qual:qualitativeSpecies="DGK" qual:transitionEffect="none"/>
				</qual:listOfInputs>
				<qual:listOfOutputs>
					<qual:output qual:qualitativeSpecies="DAG" qual:transitionEffect="assignmentLevel"/>
				</qual:listOfOutputs>
				<qual:listOfFunctionTerms>
					<qual:functionTerm qual:resultLevel="1">
						<math xmlns="http://www.w3.org/1998/Math/MathML">
							<apply>
								<and/>
								<apply>
									<eq/>
									<ci>PLCG1</ci>
									<cn type="integer">1</cn>
								</apply>
								<apply>
									<eq/>
									<ci>DGK</ci>
									<cn type="integer">1</cn>
								</apply>
							</apply>
						</math>
					</qual:functionTerm>
					<qual:defaultTerm qual:resultLevel="0"/>
				</qual:listOfFunctionTerms>
			</qual:transition>
			<qual:transition qual:id="tr_PTPN6" qual:name="Interactions targeting PTPN6">
				<qual:listOfInputs>
					<qual:input qual:qualitativeSpecies="LCK" qual:transitionEffect="none"/>
					<qual:input qual:qualitativeSpecies="MAPK1" qual:transitionEffect="none"/>
				</qual:listOfInputs>
				<qual:listOfOutputs>
					<qual:output qual:qualitativeSpecies="PTPN6" qual:transitionEffect="assignmentLevel"/>
				</qual:listOfOutputs>
				<qual:listOfFunctionTerms>
					<qual:functionTerm qual:resultLevel="1">
						<math xmlns="http://www.w3.org/1998/Math/MathML">
							<apply>
								<and/>
								<apply>
									<eq/>
									<ci>MAPK1</ci>
									<cn type="integer">0</cn>
								</apply>
								<apply>
									<eq/>
									<ci>LCK</ci>
									<cn type="integer">0</cn>
								</apply>
							</apply>
						</math>
					</qual:functionTerm>
					<qual:defaultTerm qual:resultLevel="0"/>
				</qual:listOfFunctionTerms>
			</qual:transition>
			<qual:transition qual:id="tr_LCP2" qual:name="Interactions targeting LCP2">
				<qual:listOfInputs>
					<qual:input qual:qualitativeSpecies="ZAP70" qual:transitionEffect="none"/>
					<qual:input qual:qualitativeSpecies="GAB2" qual:transitionEffect="none"/>
					<qual:input qual:qualitativeSpecies="GRAP2" qual:transitionEffect="none"/>
				</qual:listOfInputs>
				<qual:listOfOutputs>
					<qual:output qual:qualitativeSpecies="LCP2" qual:transitionEffect="assignmentLevel"/>
				</qual:listOfOutputs>
				<qual:listOfFunctionTerms>
					<qual:functionTerm qual:resultLevel="1">
						<math xmlns="http://www.w3.org/1998/Math/MathML">
							<apply>
								<and/>
								<apply>
									<eq/>
									<ci>GRAP2</ci>
									<cn type="integer">1</cn>
								</apply>
								<apply>
									<eq/>
									<ci>ZAP70</ci>
									<cn type="integer">1</cn>
								</apply>
								<apply>
									<eq/>
									<ci>GAB2</ci>
									<cn type="integer">1</cn>
								</apply>
							</apply>
						</math>
					</qual:functionTerm>
					<qual:defaultTerm qual:resultLevel="0"/>
				</qual:listOfFunctionTerms>
			</qual:transition>
			<qual:transition qual:id="tr_NFKB1" qual:name="Interactions targeting NFKB1">
				<qual:listOfInputs>
					<qual:input qual:qualitativeSpecies="NFKBIA" qual:transitionEffect="none"/>
				</qual:listOfInputs>
				<qual:listOfOutputs>
					<qual:output qual:qualitativeSpecies="NFKB1" qual:transitionEffect="assignmentLevel"/>
				</qual:listOfOutputs>
				<qual:listOfFunctionTerms>
					<qual:functionTerm qual:resultLevel="1">
						<math xmlns="http://www.w3.org/1998/Math/MathML">
							<apply>
								<eq/>
								<ci>NFKBIA</ci>
								<cn type="integer">0</cn>
							</apply>
						</math>
					</qual:functionTerm>
					<qual:defaultTerm qual:resultLevel="0"/>
				</qual:listOfFunctionTerms>
			</qual:transition>
			<qual:transition qual:id="tr_NFKBIA" qual:name="Interactions targeting NFKBIA">
				<qual:listOfInputs>
					<qual:input qual:qualitativeSpecies="IKKAB" qual:transitionEffect="none"/>
				</qual:listOfInputs>
				<qual:listOfOutputs>
					<qual:output qual:qualitativeSpecies="NFKBIA" qual:transitionEffect="assignmentLevel"/>
				</qual:listOfOutputs>
				<qual:listOfFunctionTerms>
					<qual:functionTerm qual:resultLevel="1">
						<math xmlns="http://www.w3.org/1998/Math/MathML">
							<apply>
								<eq/>
								<ci>IKKAB</ci>
								<cn type="integer">0</cn>
							</apply>
						</math>
					</qual:functionTerm>
					<qual:defaultTerm qual:resultLevel="0"/>
				</qual:listOfFunctionTerms>
			</qual:transition>
			<qual:transition qual:id="tr_IKKAB" qual:name="Interactions targeting IKKAB">
				<qual:listOfInputs>
					<qual:input qual:qualitativeSpecies="IKBKG" qual:transitionEffect="none"/>
					<qual:input qual:qualitativeSpecies="CAMK2B" qual:transitionEffect="none"/>
					<qual:input qual:qualitativeSpecies="MAP3K7" qual:transitionEffect="none"/>
				</qual:listOfInputs>
				<qual:listOfOutputs>
					<qual:output qual:qualitativeSpecies="IKKAB" qual:transitionEffect="assignmentLevel"/>
				</qual:listOfOutputs>
				<qual:listOfFunctionTerms>
					<qual:functionTerm qual:resultLevel="1">
						<math xmlns="http://www.w3.org/1998/Math/MathML">
							<apply>
								<or/>
								<apply>
									<and/>
									<apply>
										<eq/>
										<ci>IKBKG</ci>
										<cn type="integer">1</cn>
									</apply>
									<apply>
										<eq/>
										<ci>CAMK2B</ci>
										<cn type="integer">1</cn>
									</apply>
								</apply>
								<apply>
									<eq/>
									<ci>MAP3K7</ci>
									<cn type="integer">1</cn>
								</apply>
							</apply>
						</math>
					</qual:functionTerm>
					<qual:defaultTerm qual:resultLevel="0"/>
				</qual:listOfFunctionTerms>
			</qual:transition>
			<qual:transition qual:id="tr_MAPK14" qual:name="Interactions targeting MAPK14">
				<qual:listOfInputs>
					<qual:input qual:qualitativeSpecies="ZAP70" qual:transitionEffect="none"/>
					<qual:input qual:qualitativeSpecies="MAP3K1" qual:transitionEffect="none"/>
					<qual:input qual:qualitativeSpecies="DLG1" qual:transitionEffect="none"/>
					<qual:input qual:qualitativeSpecies="GADD45A" qual:transitionEffect="none"/>
				</qual:listOfInputs>
				<qual:listOfOutputs>
					<qual:output qual:qualitativeSpecies="MAPK14" qual:transitionEffect="assignmentLevel"/>
				</qual:listOfOutputs>
				<qual:listOfFunctionTerms>
					<qual:functionTerm qual:resultLevel="1">
						<math xmlns="http://www.w3.org/1998/Math/MathML">
							<apply>
								<or/>
								<apply>
									<and/>
									<apply>
										<eq/>
										<ci>ZAP70</ci>
										<cn type="integer">1</cn>
									</apply>
									<apply>
										<eq/>
										<ci>GADD45A</ci>
										<cn type="integer">0</cn>
									</apply>
								</apply>
								<apply>
									<and/>
									<apply>
										<eq/>
										<ci>MAP3K1</ci>
										<cn type="integer">1</cn>
									</apply>
									<apply>
										<eq/>
										<ci>GADD45A</ci>
										<cn type="integer">0</cn>
									</apply>
								</apply>
								<apply>
									<eq/>
									<ci>DLG1</ci>
									<cn type="integer">1</cn>
								</apply>
							</apply>
						</math>
					</qual:functionTerm>
					<qual:defaultTerm qual:resultLevel="0"/>
				</qual:listOfFunctionTerms>
			</qual:transition>
			<qual:transition qual:id="tr_LCK" qual:name="Interactions targeting LCK">
				<qual:listOfInputs>
					<qual:input qual:qualitativeSpecies="TCRB" qual:transitionEffect="none"/>
					<qual:input qual:qualitativeSpecies="CD4" qual:transitionEffect="none"/>
					<qual:input qual:qualitativeSpecies="PTPRC" qual:transitionEffect="none"/>
				</qual:listOfInputs>
				<qual:listOfOutputs>
					<qual:output qual:qualitativeSpecies="LCK" qual:transitionEffect="assignmentLevel"/>
				</qual:listOfOutputs>
				<qual:listOfFunctionTerms>
					<qual:functionTerm qual:resultLevel="1">
						<math xmlns="http://www.w3.org/1998/Math/MathML">
							<apply>
								<or/>
								<apply>
									<and/>
									<apply>
										<eq/>
										<ci>CD4</ci>
										<cn type="integer">1</cn>
									</apply>
									<apply>
										<eq/>
										<ci>PTPRC</ci>
										<cn type="integer">1</cn>
									</apply>
								</apply>
								<apply>
									<eq/>
									<ci>TCRB</ci>
									<cn type="integer">1</cn>
								</apply>
							</apply>
						</math>
					</qual:functionTerm>
					<qual:defaultTerm qual:resultLevel="0"/>
				</qual:listOfFunctionTerms>
			</qual:transition>
			<qual:transition qual:id="tr_PAG1" qual:name="Interactions targeting PAG1">
				<qual:listOfInputs>
					<qual:input qual:qualitativeSpecies="TCRB" qual:transitionEffect="none"/>
					<qual:input qual:qualitativeSpecies="FYN" qual:transitionEffect="none"/>
				</qual:listOfInputs>
				<qual:listOfOutputs>
					<qual:output qual:qualitativeSpecies="PAG1" qual:transitionEffect="assignmentLevel"/>
				</qual:listOfOutputs>
				<qual:listOfFunctionTerms>
					<qual:functionTerm qual:resultLevel="1">
						<math xmlns="http://www.w3.org/1998/Math/MathML">
							<apply>
								<or/>
								<apply>
									<eq/>
									<ci>TCRB</ci>
									<cn type="integer">0</cn>
								</apply>
								<apply>
									<eq/>
									<ci>FYN</ci>
									<cn type="integer">1</cn>
								</apply>
							</apply>
						</math>
					</qual:functionTerm>
					<qual:defaultTerm qual:resultLevel="0"/>
				</qual:listOfFunctionTerms>
			</qual:transition>
			<qual:transition qual:id="tr_CALM1" qual:name="Interactions targeting CALM1">
				<qual:listOfInputs>
					<qual:input qual:qualitativeSpecies="CA" qual:transitionEffect="none"/>
				</qual:listOfInputs>
				<qual:listOfOutputs>
					<qual:output qual:qualitativeSpecies="CALM1" qual:transitionEffect="assignmentLevel"/>
				</qual:listOfOutputs>
				<qual:listOfFunctionTerms>
					<qual:functionTerm qual:resultLevel="1">
						<math xmlns="http://www.w3.org/1998/Math/MathML">
							<apply>
								<eq/>
								<ci>CA</ci>
								<cn type="integer">1</cn>
							</apply>
						</math>
					</qual:functionTerm>
					<qual:defaultTerm qual:resultLevel="0"/>
				</qual:listOfFunctionTerms>
			</qual:transition>
			<qual:transition qual:id="tr_NFAT" qual:name="Interactions targeting NFAT">
				<qual:listOfInputs>
					<qual:input qual:qualitativeSpecies="CALCIN" qual:transitionEffect="none"/>
					<qual:input qual:qualitativeSpecies="MAPK14" qual:transitionEffect="none"/>
					<qual:input qual:qualitativeSpecies="MAPK11" qual:transitionEffect="none"/>
					<qual:input qual:qualitativeSpecies="MAPK13" qual:transitionEffect="none"/>
					<qual:input qual:qualitativeSpecies="MAPK12" qual:transitionEffect="none"/>
				</qual:listOfInputs>
				<qual:listOfOutputs>
					<qual:output qual:qualitativeSpecies="NFAT" qual:transitionEffect="assignmentLevel"/>
				</qual:listOfOutputs>
				<qual:listOfFunctionTerms>
					<qual:functionTerm qual:resultLevel="1">
						<math xmlns="http://www.w3.org/1998/Math/MathML">
							<apply>
								<or/>
								<apply>
									<eq/>
									<ci>CALCIN</ci>
									<cn type="integer">1</cn>
								</apply>
								<apply>
									<eq/>
									<ci>MAPK11</ci>
									<cn type="integer">1</cn>
								</apply>
								<apply>
									<eq/>
									<ci>MAPK12</ci>
									<cn type="integer">1</cn>
								</apply>
								<apply>
									<eq/>
									<ci>MAPK13</ci>
									<cn type="integer">1</cn>
								</apply>
								<apply>
									<eq/>
									<ci>MAPK14</ci>
									<cn type="integer">1</cn>
								</apply>
							</apply>
						</math>
					</qual:functionTerm>
					<qual:defaultTerm qual:resultLevel="0"/>
				</qual:listOfFunctionTerms>
			</qual:transition>
			<qual:transition qual:id="tr_MAP3K1" qual:name="Interactions targeting MAP3K1">
				<qual:listOfInputs>
					<qual:input qual:qualitativeSpecies="MAP4K1" qual:transitionEffect="none"/>
					<qual:input qual:qualitativeSpecies="RAC1" qual:transitionEffect="none"/>
					<qual:input qual:qualitativeSpecies="CDC42" qual:transitionEffect="none"/>
				</qual:listOfInputs>
				<qual:listOfOutputs>
					<qual:output qual:qualitativeSpecies="MAP3K1" qual:transitionEffect="assignmentLevel"/>
				</qual:listOfOutputs>
				<qual:listOfFunctionTerms>
					<qual:functionTerm qual:resultLevel="1">
						<math xmlns="http://www.w3.org/1998/Math/MathML">
							<apply>
								<or/>
								<apply>
									<eq/>
									<ci>CDC42</ci>
									<cn type="integer">1</cn>
								</apply>
								<apply>
									<eq/>
									<ci>MAP4K1</ci>
									<cn type="integer">1</cn>
								</apply>
								<apply>
									<eq/>
									<ci>RAC1</ci>
									<cn type="integer">1</cn>
								</apply>
							</apply>
						</math>
					</qual:functionTerm>
					<qual:defaultTerm qual:resultLevel="0"/>
				</qual:listOfFunctionTerms>
			</qual:transition>
			<qual:transition qual:id="tr_RASGRP1" qual:name="Interactions targeting RASGRP1">
				<qual:listOfInputs>
					<qual:input qual:qualitativeSpecies="DAG" qual:transitionEffect="none"/>
					<qual:input qual:qualitativeSpecies="SOS" qual:transitionEffect="none"/>
				</qual:listOfInputs>
				<qual:listOfOutputs>
					<qual:output qual:qualitativeSpecies="RASGRP1" qual:transitionEffect="assignmentLevel"/>
				</qual:listOfOutputs>
				<qual:listOfFunctionTerms>
					<qual:functionTerm qual:resultLevel="1">
						<math xmlns="http://www.w3.org/1998/Math/MathML">
							<apply>
								<or/>
								<apply>
									<eq/>
									<ci>DAG</ci>
									<cn type="integer">1</cn>
								</apply>
								<apply>
									<eq/>
									<ci>SOS</ci>
									<cn type="integer">1</cn>
								</apply>
							</apply>
						</math>
					</qual:functionTerm>
					<qual:defaultTerm qual:resultLevel="0"/>
				</qual:listOfFunctionTerms>
			</qual:transition>
			<qual:transition qual:id="tr_PRKCQ" qual:name="Interactions targeting PRKCQ">
				<qual:listOfInputs>
					<qual:input qual:qualitativeSpecies="DAG" qual:transitionEffect="none"/>
					<qual:input qual:qualitativeSpecies="PDPK1" qual:transitionEffect="none"/>
					<qual:input qual:qualitativeSpecies="PLCG1" qual:transitionEffect="none"/>
					<qual:input qual:qualitativeSpecies="VAV" qual:transitionEffect="none"/>
				</qual:listOfInputs>
				<qual:listOfOutputs>
					<qual:output qual:qualitativeSpecies="PRKCQ" qual:transitionEffect="assignmentLevel"/>
				</qual:listOfOutputs>
				<qual:listOfFunctionTerms>
					<qual:functionTerm qual:resultLevel="1">
						<math xmlns="http://www.w3.org/1998/Math/MathML">
							<apply>
								<and/>
								<apply>
									<eq/>
									<ci>PDPK1</ci>
									<cn type="integer">1</cn>
								</apply>
								<apply>
									<eq/>
									<ci>VAV</ci>
									<cn type="integer">1</cn>
								</apply>
								<apply>
									<eq/>
									<ci>DAG</ci>
									<cn type="integer">1</cn>
								</apply>
								<apply>
									<eq/>
									<ci>PLCG1</ci>
									<cn type="integer">1</cn>
								</apply>
							</apply>
						</math>
					</qual:functionTerm>
					<qual:defaultTerm qual:resultLevel="0"/>
				</qual:listOfFunctionTerms>
			</qual:transition>
			<qual:transition qual:id="tr_FOS" qual:name="Interactions targeting FOS">
				<qual:listOfInputs>
					<qual:input qual:qualitativeSpecies="MAPK1" qual:transitionEffect="none"/>
					<qual:input qual:qualitativeSpecies="MAPK9" qual:transitionEffect="none"/>
					<qual:input qual:qualitativeSpecies="MAPK3" qual:transitionEffect="none"/>
				</qual:listOfInputs>
				<qual:listOfOutputs>
					<qual:output qual:qualitativeSpecies="FOS" qual:transitionEffect="assignmentLevel"/>
				</qual:listOfOutputs>
				<qual:listOfFunctionTerms>
					<qual:functionTerm qual:resultLevel="1">
						<math xmlns="http://www.w3.org/1998/Math/MathML">
							<apply>
								<or/>
								<apply>
									<eq/>
									<ci>MAPK1</ci>
									<cn type="integer">1</cn>
								</apply>
								<apply>
									<eq/>
									<ci>MAPK3</ci>
									<cn type="integer">1</cn>
								</apply>
								<apply>
									<eq/>
									<ci>MAPK9</ci>
									<cn type="integer">1</cn>
								</apply>
							</apply>
						</math>
					</qual:functionTerm>
					<qual:defaultTerm qual:resultLevel="0"/>
				</qual:listOfFunctionTerms>
			</qual:transition>
			<qual:transition qual:id="tr_AP1" qual:name="Interactions targeting AP1">
				<qual:listOfInputs>
					<qual:input qual:qualitativeSpecies="FOS" qual:transitionEffect="none"/>
					<qual:input qual:qualitativeSpecies="JUN" qual:transitionEffect="none"/>
				</qual:listOfInputs>
				<qual:listOfOutputs>
					<qual:output qual:qualitativeSpecies="AP1" qual:transitionEffect="assignmentLevel"/>
				</qual:listOfOutputs>
				<qual:listOfFunctionTerms>
					<qual:functionTerm qual:resultLevel="1">
						<math xmlns="http://www.w3.org/1998/Math/MathML">
							<apply>
								<and/>
								<apply>
									<eq/>
									<ci>FOS</ci>
									<cn type="integer">1</cn>
								</apply>
								<apply>
									<eq/>
									<ci>JUN</ci>
									<cn type="integer">1</cn>
								</apply>
							</apply>
						</math>
					</qual:functionTerm>
					<qual:defaultTerm qual:resultLevel="0"/>
				</qual:listOfFunctionTerms>
			</qual:transition>
			<qual:transition qual:id="tr_ABL1" qual:name="Interactions targeting ABL1">
				<qual:listOfInputs>
					<qual:input qual:qualitativeSpecies="LCK" qual:transitionEffect="none"/>
					<qual:input qual:qualitativeSpecies="FYN" qual:transitionEffect="none"/>
				</qual:listOfInputs>
				<qual:listOfOutputs>
					<qual:output qual:qualitativeSpecies="ABL1" qual:transitionEffect="assignmentLevel"/>
				</qual:listOfOutputs>
				<qual:listOfFunctionTerms>
					<qual:functionTerm qual:resultLevel="1">
						<math xmlns="http://www.w3.org/1998/Math/MathML">
							<apply>
								<or/>
								<apply>
									<eq/>
									<ci>FYN</ci>
									<cn type="integer">1</cn>
								</apply>
								<apply>
									<eq/>
									<ci>LCK</ci>
									<cn type="integer">1</cn>
								</apply>
							</apply>
						</math>
					</qual:functionTerm>
					<qual:defaultTerm qual:resultLevel="0"/>
				</qual:listOfFunctionTerms>
			</qual:transition>
			<qual:transition qual:id="tr_GAB2" qual:name="Interactions targeting GAB2">
				<qual:listOfInputs>
					<qual:input qual:qualitativeSpecies="ZAP70" qual:transitionEffect="none"/>
					<qual:input qual:qualitativeSpecies="GRB2" qual:transitionEffect="none"/>
					<qual:input qual:qualitativeSpecies="LAT" qual:transitionEffect="none"/>
					<qual:input qual:qualitativeSpecies="GRAP2" qual:transitionEffect="none"/>
				</qual:listOfInputs>
				<qual:listOfOutputs>
					<qual:output qual:qualitativeSpecies="GAB2" qual:transitionEffect="assignmentLevel"/>
				</qual:listOfOutputs>
				<qual:listOfFunctionTerms>
					<qual:functionTerm qual:resultLevel="1">
						<math xmlns="http://www.w3.org/1998/Math/MathML">
							<apply>
								<or/>
								<apply>
									<and/>
									<apply>
										<eq/>
										<ci>ZAP70</ci>
										<cn type="integer">1</cn>
									</apply>
									<apply>
										<eq/>
										<ci>LAT</ci>
										<cn type="integer">1</cn>
									</apply>
									<apply>
										<eq/>
										<ci>GRAP2</ci>
										<cn type="integer">1</cn>
									</apply>
								</apply>
								<apply>
									<and/>
									<apply>
										<eq/>
										<ci>ZAP70</ci>
										<cn type="integer">1</cn>
									</apply>
									<apply>
										<eq/>
										<ci>LAT</ci>
										<cn type="integer">1</cn>
									</apply>
									<apply>
										<eq/>
										<ci>GRB2</ci>
										<cn type="integer">1</cn>
									</apply>
								</apply>
							</apply>
						</math>
					</qual:functionTerm>
					<qual:defaultTerm qual:resultLevel="0"/>
				</qual:listOfFunctionTerms>
			</qual:transition>
			<qual:transition qual:id="tr_MAP3K11" qual:name="Interactions targeting MAP3K11">
				<qual:listOfInputs>
					<qual:input qual:qualitativeSpecies="MAP4K1" qual:transitionEffect="none"/>
					<qual:input qual:qualitativeSpecies="RAC1" qual:transitionEffect="none"/>
				</qual:listOfInputs>
				<qual:listOfOutputs>
					<qual:output qual:qualitativeSpecies="MAP3K11" qual:transitionEffect="assignmentLevel"/>
				</qual:listOfOutputs>
				<qual:listOfFunctionTerms>
					<qual:functionTerm qual:resultLevel="1">
						<math xmlns="http://www.w3.org/1998/Math/MathML">
							<apply>
								<or/>
								<apply>
									<eq/>
									<ci>MAP4K1</ci>
									<cn type="integer">1</cn>
								</apply>
								<apply>
									<eq/>
									<ci>RAC1</ci>
									<cn type="integer">1</cn>
								</apply>
							</apply>
						</math>
					</qual:functionTerm>
					<qual:defaultTerm qual:resultLevel="0"/>
				</qual:listOfFunctionTerms>
			</qual:transition>
			<qual:transition qual:id="tr_CA" qual:name="Interactions targeting CA">
				<qual:listOfInputs>
					<qual:input qual:qualitativeSpecies="IP3" qual:transitionEffect="none"/>
				</qual:listOfInputs>
				<qual:listOfOutputs>
					<qual:output qual:qualitativeSpecies="CA" qual:transitionEffect="assignmentLevel"/>
				</qual:listOfOutputs>
				<qual:listOfFunctionTerms>
					<qual:functionTerm qual:resultLevel="1">
						<math xmlns="http://www.w3.org/1998/Math/MathML">
							<apply>
								<eq/>
								<ci>IP3</ci>
								<cn type="integer">1</cn>
							</apply>
						</math>
					</qual:functionTerm>
					<qual:defaultTerm qual:resultLevel="0"/>
				</qual:listOfFunctionTerms>
			</qual:transition>
			<qual:transition qual:id="tr_JUN" qual:name="Interactions targeting JUN">
				<qual:listOfInputs>
					<qual:input qual:qualitativeSpecies="MAPK1" qual:transitionEffect="none"/>
					<qual:input qual:qualitativeSpecies="MAPK8" qual:transitionEffect="none"/>
					<qual:input qual:qualitativeSpecies="MAPK9" qual:transitionEffect="none"/>
					<qual:input qual:qualitativeSpecies="MAPK3" qual:transitionEffect="none"/>
				</qual:listOfInputs>
				<qual:listOfOutputs>
					<qual:output qual:qualitativeSpecies="JUN" qual:transitionEffect="assignmentLevel"/>
				</qual:listOfOutputs>
				<qual:listOfFunctionTerms>
					<qual:functionTerm qual:resultLevel="1">
						<math xmlns="http://www.w3.org/1998/Math/MathML">
							<apply>
								<or/>
								<apply>
									<eq/>
									<ci>MAPK8</ci>
									<cn type="integer">1</cn>
								</apply>
								<apply>
									<eq/>
									<ci>MAPK1</ci>
									<cn type="integer">1</cn>
								</apply>
								<apply>
									<eq/>
									<ci>MAPK3</ci>
									<cn type="integer">1</cn>
								</apply>
								<apply>
									<eq/>
									<ci>MAPK9</ci>
									<cn type="integer">1</cn>
								</apply>
							</apply>
						</math>
					</qual:functionTerm>
					<qual:defaultTerm qual:resultLevel="0"/>
				</qual:listOfFunctionTerms>
			</qual:transition>
			<qual:transition qual:id="tr_GRB2" qual:name="Interactions targeting GRB2">
				<qual:listOfInputs>
					<qual:input qual:qualitativeSpecies="CD28" qual:transitionEffect="none"/>
					<qual:input qual:qualitativeSpecies="LAT" qual:transitionEffect="none"/>
				</qual:listOfInputs>
				<qual:listOfOutputs>
					<qual:output qual:qualitativeSpecies="GRB2" qual:transitionEffect="assignmentLevel"/>
				</qual:listOfOutputs>
				<qual:listOfFunctionTerms>
					<qual:functionTerm qual:resultLevel="1">
						<math xmlns="http://www.w3.org/1998/Math/MathML">
							<apply>
								<or/>
								<apply>
									<eq/>
									<ci>LAT</ci>
									<cn type="integer">1</cn>
								</apply>
								<apply>
									<eq/>
									<ci>CD28</ci>
									<cn type="integer">1</cn>
								</apply>
							</apply>
						</math>
					</qual:functionTerm>
					<qual:defaultTerm qual:resultLevel="0"/>
				</qual:listOfFunctionTerms>
			</qual:transition>
			<qual:transition qual:id="tr_MAP4K1" qual:name="Interactions targeting MAP4K1">
				<qual:listOfInputs>
					<qual:input qual:qualitativeSpecies="LAT" qual:transitionEffect="none"/>
				</qual:listOfInputs>
				<qual:listOfOutputs>
					<qual:output qual:qualitativeSpecies="MAP4K1" qual:transitionEffect="assignmentLevel"/>
				</qual:listOfOutputs>
				<qual:listOfFunctionTerms>
					<qual:functionTerm qual:resultLevel="1">
						<math xmlns="http://www.w3.org/1998/Math/MathML">
							<apply>
								<eq/>
								<ci>LAT</ci>
								<cn type="integer">1</cn>
							</apply>
						</math>
					</qual:functionTerm>
					<qual:defaultTerm qual:resultLevel="0"/>
				</qual:listOfFunctionTerms>
			</qual:transition>
			<qual:transition qual:id="tr_TXK" qual:name="Interactions targeting TXK">
				<qual:listOfInputs>
					<qual:input qual:qualitativeSpecies="LCK" qual:transitionEffect="none"/>
				</qual:listOfInputs>
				<qual:listOfOutputs>
					<qual:output qual:qualitativeSpecies="TXK" qual:transitionEffect="assignmentLevel"/>
				</qual:listOfOutputs>
				<qual:listOfFunctionTerms>
					<qual:functionTerm qual:resultLevel="1">
						<math xmlns="http://www.w3.org/1998/Math/MathML">
							<apply>
								<eq/>
								<ci>LCK</ci>
								<cn type="integer">1</cn>
							</apply>
						</math>
					</qual:functionTerm>
					<qual:defaultTerm qual:resultLevel="0"/>
				</qual:listOfFunctionTerms>
			</qual:transition>
			<qual:transition qual:id="tr_FYN" qual:name="Interactions targeting FYN">
				<qual:listOfInputs>
					<qual:input qual:qualitativeSpecies="TCRB" qual:transitionEffect="none"/>
					<qual:input qual:qualitativeSpecies="CBL" qual:transitionEffect="none"/>
					<qual:input qual:qualitativeSpecies="LCK" qual:transitionEffect="none"/>
					<qual:input qual:qualitativeSpecies="PTPRC" qual:transitionEffect="none"/>
				</qual:listOfInputs>
				<qual:listOfOutputs>
					<qual:output qual:qualitativeSpecies="FYN" qual:transitionEffect="assignmentLevel"/>
				</qual:listOfOutputs>
				<qual:listOfFunctionTerms>
					<qual:functionTerm qual:resultLevel="1">
						<math xmlns="http://www.w3.org/1998/Math/MathML">
							<apply>
								<or/>
								<apply>
									<and/>
									<apply>
										<eq/>
										<ci>LCK</ci>
										<cn type="integer">1</cn>
									</apply>
									<apply>
										<eq/>
										<ci>PTPRC</ci>
										<cn type="integer">1</cn>
									</apply>
									<apply>
										<eq/>
										<ci>CBL</ci>
										<cn type="integer">0</cn>
									</apply>
								</apply>
								<apply>
									<and/>
									<apply>
										<eq/>
										<ci>TCRB</ci>
										<cn type="integer">1</cn>
									</apply>
									<apply>
										<eq/>
										<ci>LCK</ci>
										<cn type="integer">1</cn>
									</apply>
								</apply>
							</apply>
						</math>
					</qual:functionTerm>
					<qual:defaultTerm qual:resultLevel="0"/>
				</qual:listOfFunctionTerms>
			</qual:transition>
			<qual:transition qual:id="tr_PI3K" qual:name="Interactions targeting PI3K">
				<qual:listOfInputs>
					<qual:input qual:qualitativeSpecies="CD28" qual:transitionEffect="none"/>
					<qual:input qual:qualitativeSpecies="CBL" qual:transitionEffect="none"/>
					<qual:input qual:qualitativeSpecies="LCK" qual:transitionEffect="none"/>
					<qual:input qual:qualitativeSpecies="ICOS" qual:transitionEffect="none"/>
				</qual:listOfInputs>
				<qual:listOfOutputs>
					<qual:output qual:qualitativeSpecies="PI3K" qual:transitionEffect="assignmentLevel"/>
				</qual:listOfOutputs>
				<qual:listOfFunctionTerms>
					<qual:functionTerm qual:resultLevel="1">
						<math xmlns="http://www.w3.org/1998/Math/MathML">
							<apply>
								<or/>
								<apply>
									<and/>
									<apply>
										<eq/>
										<ci>LCK</ci>
										<cn type="integer">1</cn>
									</apply>
									<apply>
										<eq/>
										<ci>CBL</ci>
										<cn type="integer">0</cn>
									</apply>
								</apply>
								<apply>
									<eq/>
									<ci>CD28</ci>
									<cn type="integer">1</cn>
								</apply>
								<apply>
									<eq/>
									<ci>ICOS</ci>
									<cn type="integer">1</cn>
								</apply>
							</apply>
						</math>
					</qual:functionTerm>
					<qual:defaultTerm qual:resultLevel="0"/>
				</qual:listOfFunctionTerms>
			</qual:transition>
			<qual:transition qual:id="tr_CARD11A" qual:name="Interactions targeting CARD11A">
				<qual:listOfInputs>
					<qual:input qual:qualitativeSpecies="MALT1" qual:transitionEffect="none"/>
					<qual:input qual:qualitativeSpecies="CARD11" qual:transitionEffect="none"/>
					<qual:input qual:qualitativeSpecies="BCL10" qual:transitionEffect="none"/>
				</qual:listOfInputs>
				<qual:listOfOutputs>
					<qual:output qual:qualitativeSpecies="CARD11A" qual:transitionEffect="assignmentLevel"/>
				</qual:listOfOutputs>
				<qual:listOfFunctionTerms>
					<qual:functionTerm qual:resultLevel="1">
						<math xmlns="http://www.w3.org/1998/Math/MathML">
							<apply>
								<and/>
								<apply>
									<eq/>
									<ci>MALT1</ci>
									<cn type="integer">1</cn>
								</apply>
								<apply>
									<eq/>
									<ci>CARD11</ci>
									<cn type="integer">1</cn>
								</apply>
								<apply>
									<eq/>
									<ci>BCL10</ci>
									<cn type="integer">1</cn>
								</apply>
							</apply>
						</math>
					</qual:functionTerm>
					<qual:defaultTerm qual:resultLevel="0"/>
				</qual:listOfFunctionTerms>
			</qual:transition>
			<qual:transition qual:id="tr_MAPK1" qual:name="Interactions targeting MAPK1">
				<qual:listOfInputs>
					<qual:input qual:qualitativeSpecies="MAP2K1" qual:transitionEffect="none"/>
					<qual:input qual:qualitativeSpecies="MAP2K2" qual:transitionEffect="none"/>
				</qual:listOfInputs>
				<qual:listOfOutputs>
					<qual:output qual:qualitativeSpecies="MAPK1" qual:transitionEffect="assignmentLevel"/>
				</qual:listOfOutputs>
				<qual:listOfFunctionTerms>
					<qual:functionTerm qual:resultLevel="1">
						<math xmlns="http://www.w3.org/1998/Math/MathML">
							<apply>
								<or/>
								<apply>
									<eq/>
									<ci>MAP2K1</ci>
									<cn type="integer">1</cn>
								</apply>
								<apply>
									<eq/>
									<ci>MAP2K2</ci>
									<cn type="integer">1</cn>
								</apply>
							</apply>
						</math>
					</qual:functionTerm>
					<qual:defaultTerm qual:resultLevel="0"/>
				</qual:listOfFunctionTerms>
			</qual:transition>
			<qual:transition qual:id="tr_MAPK8" qual:name="Interactions targeting MAPK8">
				<qual:listOfInputs>
					<qual:input qual:qualitativeSpecies="MAP3K1" qual:transitionEffect="none"/>
					<qual:input qual:qualitativeSpecies="MAP2K4" qual:transitionEffect="none"/>
				</qual:listOfInputs>
				<qual:listOfOutputs>
					<qual:output qual:qualitativeSpecies="MAPK8" qual:transitionEffect="assignmentLevel"/>
				</qual:listOfOutputs>
				<qual:listOfFunctionTerms>
					<qual:functionTerm qual:resultLevel="1">
						<math xmlns="http://www.w3.org/1998/Math/MathML">
							<apply>
								<or/>
								<apply>
									<eq/>
									<ci>MAP3K1</ci>
									<cn type="integer">1</cn>
								</apply>
								<apply>
									<eq/>
									<ci>MAP2K4</ci>
									<cn type="integer">1</cn>
								</apply>
							</apply>
						</math>
					</qual:functionTerm>
					<qual:defaultTerm qual:resultLevel="0"/>
				</qual:listOfFunctionTerms>
			</qual:transition>
			<qual:transition qual:id="tr_MAP2K4" qual:name="Interactions targeting MAP2K4">
				<qual:listOfInputs>
					<qual:input qual:qualitativeSpecies="MAP3K1" qual:transitionEffect="none"/>
					<qual:input qual:qualitativeSpecies="MAP3K11" qual:transitionEffect="none"/>
				</qual:listOfInputs>
				<qual:listOfOutputs>
					<qual:output qual:qualitativeSpecies="MAP2K4" qual:transitionEffect="assignmentLevel"/>
				</qual:listOfOutputs>
				<qual:listOfFunctionTerms>
					<qual:functionTerm qual:resultLevel="1">
						<math xmlns="http://www.w3.org/1998/Math/MathML">
							<apply>
								<or/>
								<apply>
									<eq/>
									<ci>MAP3K1</ci>
									<cn type="integer">1</cn>
								</apply>
								<apply>
									<eq/>
									<ci>MAP3K11</ci>
									<cn type="integer">1</cn>
								</apply>
							</apply>
						</math>
					</qual:functionTerm>
					<qual:defaultTerm qual:resultLevel="0"/>
				</qual:listOfFunctionTerms>
			</qual:transition>
			<qual:transition qual:id="tr_PIP3" qual:name="Interactions targeting PIP3">
				<qual:listOfInputs>
					<qual:input qual:qualitativeSpecies="PI3K" qual:transitionEffect="none"/>
					<qual:input qual:qualitativeSpecies="INPP5D" qual:transitionEffect="none"/>
					<qual:input qual:qualitativeSpecies="PTEN" qual:transitionEffect="none"/>
				</qual:listOfInputs>
				<qual:listOfOutputs>
					<qual:output qual:qualitativeSpecies="PIP3" qual:transitionEffect="assignmentLevel"/>
				</qual:listOfOutputs>
				<qual:listOfFunctionTerms>
					<qual:functionTerm qual:resultLevel="1">
						<math xmlns="http://www.w3.org/1998/Math/MathML">
							<apply>
								<and/>
								<apply>
									<eq/>
									<ci>PI3K</ci>
									<cn type="integer">1</cn>
								</apply>
								<apply>
									<eq/>
									<ci>INPP5D</ci>
									<cn type="integer">0</cn>
								</apply>
								<apply>
									<eq/>
									<ci>PTEN</ci>
									<cn type="integer">0</cn>
								</apply>
							</apply>
						</math>
					</qual:functionTerm>
					<qual:defaultTerm qual:resultLevel="0"/>
				</qual:listOfFunctionTerms>
			</qual:transition>
			<qual:transition qual:id="tr_PDPK1" qual:name="Interactions targeting PDPK1">
				<qual:listOfInputs>
					<qual:input qual:qualitativeSpecies="PIP3" qual:transitionEffect="none"/>
				</qual:listOfInputs>
				<qual:listOfOutputs>
					<qual:output qual:qualitativeSpecies="PDPK1" qual:transitionEffect="assignmentLevel"/>
				</qual:listOfOutputs>
				<qual:listOfFunctionTerms>
					<qual:functionTerm qual:resultLevel="1">
						<math xmlns="http://www.w3.org/1998/Math/MathML">
							<apply>
								<eq/>
								<ci>PIP3</ci>
								<cn type="integer">1</cn>
							</apply>
						</math>
					</qual:functionTerm>
					<qual:defaultTerm qual:resultLevel="0"/>
				</qual:listOfFunctionTerms>
			</qual:transition>
			<qual:transition qual:id="tr_ITK" qual:name="Interactions targeting ITK">
				<qual:listOfInputs>
					<qual:input qual:qualitativeSpecies="ZAP70" qual:transitionEffect="none"/>
					<qual:input qual:qualitativeSpecies="LCP2" qual:transitionEffect="none"/>
					<qual:input qual:qualitativeSpecies="PIP3" qual:transitionEffect="none"/>
				</qual:listOfInputs>
				<qual:listOfOutputs>
					<qual:output qual:qualitativeSpecies="ITK" qual:transitionEffect="assignmentLevel"/>
				</qual:listOfOutputs>
				<qual:listOfFunctionTerms>
					<qual:functionTerm qual:resultLevel="1">
						<math xmlns="http://www.w3.org/1998/Math/MathML">
							<apply>
								<and/>
								<apply>
									<eq/>
									<ci>LCP2</ci>
									<cn type="integer">1</cn>
								</apply>
								<apply>
									<eq/>
									<ci>ZAP70</ci>
									<cn type="integer">1</cn>
								</apply>
								<apply>
									<eq/>
									<ci>PIP3</ci>
									<cn type="integer">1</cn>
								</apply>
							</apply>
						</math>
					</qual:functionTerm>
					<qual:defaultTerm qual:resultLevel="0"/>
				</qual:listOfFunctionTerms>
			</qual:transition>
			<qual:transition qual:id="tr_IP3" qual:name="Interactions targeting IP3">
				<qual:listOfInputs>
					<qual:input qual:qualitativeSpecies="PLCG1" qual:transitionEffect="none"/>
				</qual:listOfInputs>
				<qual:listOfOutputs>
					<qual:output qual:qualitativeSpecies="IP3" qual:transitionEffect="assignmentLevel"/>
				</qual:listOfOutputs>
				<qual:listOfFunctionTerms>
					<qual:functionTerm qual:resultLevel="1">
						<math xmlns="http://www.w3.org/1998/Math/MathML">
							<apply>
								<eq/>
								<ci>PLCG1</ci>
								<cn type="integer">1</cn>
							</apply>
						</math>
					</qual:functionTerm>
					<qual:defaultTerm qual:resultLevel="0"/>
				</qual:listOfFunctionTerms>
			</qual:transition>
			<qual:transition qual:id="tr_PLCG1" qual:name="Interactions targeting PLCG1">
				<qual:listOfInputs>
					<qual:input qual:qualitativeSpecies="ZAP70" qual:transitionEffect="none"/>
					<qual:input qual:qualitativeSpecies="CBL" qual:transitionEffect="none"/>
					<qual:input qual:qualitativeSpecies="LCP2" qual:transitionEffect="none"/>
					<qual:input qual:qualitativeSpecies="TXK" qual:transitionEffect="none"/>
					<qual:input qual:qualitativeSpecies="ITK" qual:transitionEffect="none"/>
					<qual:input qual:qualitativeSpecies="VAV" qual:transitionEffect="none"/>
				</qual:listOfInputs>
				<qual:listOfOutputs>
					<qual:output qual:qualitativeSpecies="PLCG1" qual:transitionEffect="assignmentLevel"/>
				</qual:listOfOutputs>
				<qual:listOfFunctionTerms>
					<qual:functionTerm qual:resultLevel="1">
						<math xmlns="http://www.w3.org/1998/Math/MathML">
							<apply>
								<or/>
								<apply>
									<and/>
									<apply>
										<eq/>
										<ci>VAV</ci>
										<cn type="integer">1</cn>
									</apply>
									<apply>
										<eq/>
										<ci>ITK</ci>
										<cn type="integer">1</cn>
									</apply>
									<apply>
										<eq/>
										<ci>LCP2</ci>
										<cn type="integer">1</cn>
									</apply>
									<apply>
										<eq/>
										<ci>ZAP70</ci>
										<cn type="integer">1</cn>
									</apply>
									<apply>
										<eq/>
										<ci>CBL</ci>
										<cn type="integer">0</cn>
									</apply>
								</apply>
								<apply>
									<and/>
									<apply>
										<eq/>
										<ci>VAV</ci>
										<cn type="integer">1</cn>
									</apply>
									<apply>
										<eq/>
										<ci>TXK</ci>
										<cn type="integer">1</cn>
									</apply>
									<apply>
										<eq/>
										<ci>LCP2</ci>
										<cn type="integer">1</cn>
									</apply>
									<apply>
										<eq/>
										<ci>ZAP70</ci>
										<cn type="integer">1</cn>
									</apply>
									<apply>
										<eq/>
										<ci>CBL</ci>
										<cn type="integer">0</cn>
									</apply>
								</apply>
							</apply>
						</math>
					</qual:functionTerm>
					<qual:defaultTerm qual:resultLevel="0"/>
				</qual:listOfFunctionTerms>
			</qual:transition>
			<qual:transition qual:id="tr_SRF" qual:name="Interactions targeting SRF">
				<qual:listOfInputs>
					<qual:input qual:qualitativeSpecies="RAC1" qual:transitionEffect="none"/>
					<qual:input qual:qualitativeSpecies="CDC42" qual:transitionEffect="none"/>
				</qual:listOfInputs>
				<qual:listOfOutputs>
					<qual:output qual:qualitativeSpecies="SRF" qual:transitionEffect="assignmentLevel"/>
				</qual:listOfOutputs>
				<qual:listOfFunctionTerms>
					<qual:functionTerm qual:resultLevel="1">
						<math xmlns="http://www.w3.org/1998/Math/MathML">
							<apply>
								<or/>
								<apply>
									<eq/>
									<ci>RAC1</ci>
									<cn type="integer">1</cn>
								</apply>
								<apply>
									<eq/>
									<ci>CDC42</ci>
									<cn type="integer">1</cn>
								</apply>
							</apply>
						</math>
					</qual:functionTerm>
					<qual:defaultTerm qual:resultLevel="0"/>
				</qual:listOfFunctionTerms>
			</qual:transition>
			<qual:transition qual:id="tr_RAC1" qual:name="Interactions targeting RAC1">
				<qual:listOfInputs>
					<qual:input qual:qualitativeSpecies="VAV" qual:transitionEffect="none"/>
				</qual:listOfInputs>
				<qual:listOfOutputs>
					<qual:output qual:qualitativeSpecies="RAC1" qual:transitionEffect="assignmentLevel"/>
				</qual:listOfOutputs>
				<qual:listOfFunctionTerms>
					<qual:functionTerm qual:resultLevel="1">
						<math xmlns="http://www.w3.org/1998/Math/MathML">
							<apply>
								<eq/>
								<ci>VAV</ci>
								<cn type="integer">1</cn>
							</apply>
						</math>
					</qual:functionTerm>
					<qual:defaultTerm qual:resultLevel="0"/>
				</qual:listOfFunctionTerms>
			</qual:transition>
			<qual:transition qual:id="tr_MAP2K1" qual:name="Interactions targeting MAP2K1">
				<qual:listOfInputs>
					<qual:input qual:qualitativeSpecies="RAF1" qual:transitionEffect="none"/>
				</qual:listOfInputs>
				<qual:listOfOutputs>
					<qual:output qual:qualitativeSpecies="MAP2K1" qual:transitionEffect="assignmentLevel"/>
				</qual:listOfOutputs>
				<qual:listOfFunctionTerms>
					<qual:functionTerm qual:resultLevel="1">
						<math xmlns="http://www.w3.org/1998/Math/MathML">
							<apply>
								<eq/>
								<ci>RAF1</ci>
								<cn type="integer">1</cn>
							</apply>
						</math>
					</qual:functionTerm>
					<qual:defaultTerm qual:resultLevel="0"/>
				</qual:listOfFunctionTerms>
			</qual:transition>
			<qual:transition qual:id="tr_MAP2K2" qual:name="Interactions targeting MAP2K2">
				<qual:listOfInputs>
					<qual:input qual:qualitativeSpecies="RAF1" qual:transitionEffect="none"/>
				</qual:listOfInputs>
				<qual:listOfOutputs>
					<qual:output qual:qualitativeSpecies="MAP2K2" qual:transitionEffect="assignmentLevel"/>
				</qual:listOfOutputs>
				<qual:listOfFunctionTerms>
					<qual:functionTerm qual:resultLevel="1">
						<math xmlns="http://www.w3.org/1998/Math/MathML">
							<apply>
								<eq/>
								<ci>RAF1</ci>
								<cn type="integer">1</cn>
							</apply>
						</math>
					</qual:functionTerm>
					<qual:defaultTerm qual:resultLevel="0"/>
				</qual:listOfFunctionTerms>
			</qual:transition>
			<qual:transition qual:id="tr_RAF1" qual:name="Interactions targeting RAF1">
				<qual:listOfInputs>
					<qual:input qual:qualitativeSpecies="RAS" qual:transitionEffect="none"/>
				</qual:listOfInputs>
				<qual:listOfOutputs>
					<qual:output qual:qualitativeSpecies="RAF1" qual:transitionEffect="assignmentLevel"/>
				</qual:listOfOutputs>
				<qual:listOfFunctionTerms>
					<qual:functionTerm qual:resultLevel="1">
						<math xmlns="http://www.w3.org/1998/Math/MathML">
							<apply>
								<eq/>
								<ci>RAS</ci>
								<cn type="integer">1</cn>
							</apply>
						</math>
					</qual:functionTerm>
					<qual:defaultTerm qual:resultLevel="0"/>
				</qual:listOfFunctionTerms>
			</qual:transition>
			<qual:transition qual:id="tr_RAS" qual:name="Interactions targeting RAS">
				<qual:listOfInputs>
					<qual:input qual:qualitativeSpecies="RASGRP1" qual:transitionEffect="none"/>
					<qual:input qual:qualitativeSpecies="SOS" qual:transitionEffect="none"/>
					<qual:input qual:qualitativeSpecies="RASA1" qual:transitionEffect="none"/>
				</qual:listOfInputs>
				<qual:listOfOutputs>
					<qual:output qual:qualitativeSpecies="RAS" qual:transitionEffect="assignmentLevel"/>
				</qual:listOfOutputs>
				<qual:listOfFunctionTerms>
					<qual:functionTerm qual:resultLevel="1">
						<math xmlns="http://www.w3.org/1998/Math/MathML">
							<apply>
								<and/>
								<apply>
									<eq/>
									<ci>SOS</ci>
									<cn type="integer">1</cn>
								</apply>
								<apply>
									<eq/>
									<ci>RASGRP1</ci>
									<cn type="integer">1</cn>
								</apply>
								<apply>
									<eq/>
									<ci>RASA1</ci>
									<cn type="integer">0</cn>
								</apply>
							</apply>
						</math>
					</qual:functionTerm>
					<qual:defaultTerm qual:resultLevel="0"/>
				</qual:listOfFunctionTerms>
			</qual:transition>
			<qual:transition qual:id="tr_DGK" qual:name="Interactions targeting DGK">
				<qual:listOfInputs>
					<qual:input qual:qualitativeSpecies="TCRB" qual:transitionEffect="none"/>
				</qual:listOfInputs>
				<qual:listOfOutputs>
					<qual:output qual:qualitativeSpecies="DGK" qual:transitionEffect="assignmentLevel"/>
				</qual:listOfOutputs>
				<qual:listOfFunctionTerms>
					<qual:functionTerm qual:resultLevel="1">
						<math xmlns="http://www.w3.org/1998/Math/MathML">
							<apply>
								<eq/>
								<ci>TCRB</ci>
								<cn type="integer">1</cn>
							</apply>
						</math>
					</qual:functionTerm>
					<qual:defaultTerm qual:resultLevel="0"/>
				</qual:listOfFunctionTerms>
			</qual:transition>
			<qual:transition qual:id="tr_TCRP" qual:name="Interactions targeting TCRP">
				<qual:listOfInputs>
					<qual:input qual:qualitativeSpecies="TCRB" qual:transitionEffect="none"/>
					<qual:input qual:qualitativeSpecies="LCK" qual:transitionEffect="none"/>
					<qual:input qual:qualitativeSpecies="FYN" qual:transitionEffect="none"/>
				</qual:listOfInputs>
				<qual:listOfOutputs>
					<qual:output qual:qualitativeSpecies="TCRP" qual:transitionEffect="assignmentLevel"/>
				</qual:listOfOutputs>
				<qual:listOfFunctionTerms>
					<qual:functionTerm qual:resultLevel="1">
						<math xmlns="http://www.w3.org/1998/Math/MathML">
							<apply>
								<or/>
								<apply>
									<and/>
									<apply>
										<eq/>
										<ci>TCRB</ci>
										<cn type="integer">1</cn>
									</apply>
									<apply>
										<eq/>
										<ci>FYN</ci>
										<cn type="integer">1</cn>
									</apply>
								</apply>
								<apply>
									<and/>
									<apply>
										<eq/>
										<ci>TCRB</ci>
										<cn type="integer">1</cn>
									</apply>
									<apply>
										<eq/>
										<ci>LCK</ci>
										<cn type="integer">1</cn>
									</apply>
								</apply>
							</apply>
						</math>
					</qual:functionTerm>
					<qual:defaultTerm qual:resultLevel="0"/>
				</qual:listOfFunctionTerms>
			</qual:transition>
			<qual:transition qual:id="tr_LAT" qual:name="Interactions targeting LAT">
				<qual:listOfInputs>
					<qual:input qual:qualitativeSpecies="ZAP70" qual:transitionEffect="none"/>
				</qual:listOfInputs>
				<qual:listOfOutputs>
					<qual:output qual:qualitativeSpecies="LAT" qual:transitionEffect="assignmentLevel"/>
				</qual:listOfOutputs>
				<qual:listOfFunctionTerms>
					<qual:functionTerm qual:resultLevel="1">
						<math xmlns="http://www.w3.org/1998/Math/MathML">
							<apply>
								<eq/>
								<ci>ZAP70</ci>
								<cn type="integer">1</cn>
							</apply>
						</math>
					</qual:functionTerm>
					<qual:defaultTerm qual:resultLevel="0"/>
				</qual:listOfFunctionTerms>
			</qual:transition>
			<qual:transition qual:id="tr_SH3BP2" qual:name="Interactions targeting SH3BP2">
				<qual:listOfInputs>
					<qual:input qual:qualitativeSpecies="ZAP70" qual:transitionEffect="none"/>
					<qual:input qual:qualitativeSpecies="LAT" qual:transitionEffect="none"/>
				</qual:listOfInputs>
				<qual:listOfOutputs>
					<qual:output qual:qualitativeSpecies="SH3BP2" qual:transitionEffect="assignmentLevel"/>
				</qual:listOfOutputs>
				<qual:listOfFunctionTerms>
					<qual:functionTerm qual:resultLevel="1">
						<math xmlns="http://www.w3.org/1998/Math/MathML">
							<apply>
								<and/>
								<apply>
									<eq/>
									<ci>LAT</ci>
									<cn type="integer">1</cn>
								</apply>
								<apply>
									<eq/>
									<ci>ZAP70</ci>
									<cn type="integer">1</cn>
								</apply>
							</apply>
						</math>
					</qual:functionTerm>
					<qual:defaultTerm qual:resultLevel="0"/>
				</qual:listOfFunctionTerms>
			</qual:transition>
			<qual:transition qual:id="tr_VAV" qual:name="Interactions targeting VAV">
				<qual:listOfInputs>
					<qual:input qual:qualitativeSpecies="ZAP70" qual:transitionEffect="none"/>
					<qual:input qual:qualitativeSpecies="ITK" qual:transitionEffect="none"/>
					<qual:input qual:qualitativeSpecies="SH3BP2" qual:transitionEffect="none"/>
					<qual:input qual:qualitativeSpecies="TEK" qual:transitionEffect="none"/>
				</qual:listOfInputs>
				<qual:listOfOutputs>
					<qual:output qual:qualitativeSpecies="VAV" qual:transitionEffect="assignmentLevel"/>
				</qual:listOfOutputs>
				<qual:listOfFunctionTerms>
					<qual:functionTerm qual:resultLevel="1">
						<math xmlns="http://www.w3.org/1998/Math/MathML">
							<apply>
								<or/>
								<apply>
									<and/>
									<apply>
										<eq/>
										<ci>SH3BP2</ci>
										<cn type="integer">1</cn>
									</apply>
									<apply>
										<eq/>
										<ci>ZAP70</ci>
										<cn type="integer">1</cn>
									</apply>
								</apply>
								<apply>
									<eq/>
									<ci>ITK</ci>
									<cn type="integer">1</cn>
								</apply>
								<apply>
									<eq/>
									<ci>TEK</ci>
									<cn type="integer">1</cn>
								</apply>
							</apply>
						</math>
					</qual:functionTerm>
					<qual:defaultTerm qual:resultLevel="0"/>
				</qual:listOfFunctionTerms>
			</qual:transition>
			<qual:transition qual:id="tr_CAMK2B" qual:name="Interactions targeting CAMK2B">
				<qual:listOfInputs>
					<qual:input qual:qualitativeSpecies="CALM1" qual:transitionEffect="none"/>
				</qual:listOfInputs>
				<qual:listOfOutputs>
					<qual:output qual:qualitativeSpecies="CAMK2B" qual:transitionEffect="assignmentLevel"/>
				</qual:listOfOutputs>
				<qual:listOfFunctionTerms>
					<qual:functionTerm qual:resultLevel="1">
						<math xmlns="http://www.w3.org/1998/Math/MathML">
							<apply>
								<eq/>
								<ci>CALM1</ci>
								<cn type="integer">1</cn>
							</apply>
						</math>
					</qual:functionTerm>
					<qual:defaultTerm qual:resultLevel="0"/>
				</qual:listOfFunctionTerms>
			</qual:transition>
			<qual:transition qual:id="tr_SOS" qual:name="Interactions targeting SOS">
				<qual:listOfInputs>
					<qual:input qual:qualitativeSpecies="GRB2" qual:transitionEffect="none"/>
				</qual:listOfInputs>
				<qual:listOfOutputs>
					<qual:output qual:qualitativeSpecies="SOS" qual:transitionEffect="assignmentLevel"/>
				</qual:listOfOutputs>
				<qual:listOfFunctionTerms>
					<qual:functionTerm qual:resultLevel="1">
						<math xmlns="http://www.w3.org/1998/Math/MathML">
							<apply>
								<eq/>
								<ci>GRB2</ci>
								<cn type="integer">1</cn>
							</apply>
						</math>
					</qual:functionTerm>
					<qual:defaultTerm qual:resultLevel="0"/>
				</qual:listOfFunctionTerms>
			</qual:transition>
			<qual:transition qual:id="tr_GRAP2" qual:name="Interactions targeting GRAP2">
				<qual:listOfInputs>
					<qual:input qual:qualitativeSpecies="LAT" qual:transitionEffect="none"/>
				</qual:listOfInputs>
				<qual:listOfOutputs>
					<qual:output qual:qualitativeSpecies="GRAP2" qual:transitionEffect="assignmentLevel"/>
				</qual:listOfOutputs>
				<qual:listOfFunctionTerms>
					<qual:functionTerm qual:resultLevel="1">
						<math xmlns="http://www.w3.org/1998/Math/MathML">
							<apply>
								<eq/>
								<ci>LAT</ci>
								<cn type="integer">1</cn>
							</apply>
						</math>
					</qual:functionTerm>
					<qual:defaultTerm qual:resultLevel="0"/>
				</qual:listOfFunctionTerms>
			</qual:transition>
			<qual:transition qual:id="tr_MAPK9" qual:name="Interactions targeting MAPK9">
				<qual:listOfInputs>
					<qual:input qual:qualitativeSpecies="MAP2K7" qual:transitionEffect="none"/>
				</qual:listOfInputs>
				<qual:listOfOutputs>
					<qual:output qual:qualitativeSpecies="MAPK9" qual:transitionEffect="assignmentLevel"/>
				</qual:listOfOutputs>
				<qual:listOfFunctionTerms>
					<qual:functionTerm qual:resultLevel="1">
						<math xmlns="http://www.w3.org/1998/Math/MathML">
							<apply>
								<eq/>
								<ci>MAP2K7</ci>
								<cn type="integer">1</cn>
							</apply>
						</math>
					</qual:functionTerm>
					<qual:defaultTerm qual:resultLevel="0"/>
				</qual:listOfFunctionTerms>
			</qual:transition>
			<qual:transition qual:id="tr_MAPK11" qual:name="Interactions targeting MAPK11">
				<qual:listOfInputs>
					<qual:input qual:qualitativeSpecies="ZAP70" qual:transitionEffect="none"/>
				</qual:listOfInputs>
				<qual:listOfOutputs>
					<qual:output qual:qualitativeSpecies="MAPK11" qual:transitionEffect="assignmentLevel"/>
				</qual:listOfOutputs>
				<qual:listOfFunctionTerms>
					<qual:functionTerm qual:resultLevel="1">
						<math xmlns="http://www.w3.org/1998/Math/MathML">
							<apply>
								<eq/>
								<ci>ZAP70</ci>
								<cn type="integer">1</cn>
							</apply>
						</math>
					</qual:functionTerm>
					<qual:defaultTerm qual:resultLevel="0"/>
				</qual:listOfFunctionTerms>
			</qual:transition>
			<qual:transition qual:id="tr_MAPK13" qual:name="Interactions targeting MAPK13">
				<qual:listOfInputs>
					<qual:input qual:qualitativeSpecies="ZAP70" qual:transitionEffect="none"/>
				</qual:listOfInputs>
				<qual:listOfOutputs>
					<qual:output qual:qualitativeSpecies="MAPK13" qual:transitionEffect="assignmentLevel"/>
				</qual:listOfOutputs>
				<qual:listOfFunctionTerms>
					<qual:functionTerm qual:resultLevel="1">
						<math xmlns="http://www.w3.org/1998/Math/MathML">
							<apply>
								<eq/>
								<ci>ZAP70</ci>
								<cn type="integer">1</cn>
							</apply>
						</math>
					</qual:functionTerm>
					<qual:defaultTerm qual:resultLevel="0"/>
				</qual:listOfFunctionTerms>
			</qual:transition>
			<qual:transition qual:id="tr_MAPK12" qual:name="Interactions targeting MAPK12">
				<qual:listOfInputs>
					<qual:input qual:qualitativeSpecies="ZAP70" qual:transitionEffect="none"/>
				</qual:listOfInputs>
				<qual:listOfOutputs>
					<qual:output qual:qualitativeSpecies="MAPK12" qual:transitionEffect="assignmentLevel"/>
				</qual:listOfOutputs>
				<qual:listOfFunctionTerms>
					<qual:functionTerm qual:resultLevel="1">
						<math xmlns="http://www.w3.org/1998/Math/MathML">
							<apply>
								<eq/>
								<ci>ZAP70</ci>
								<cn type="integer">1</cn>
							</apply>
						</math>
					</qual:functionTerm>
					<qual:defaultTerm qual:resultLevel="0"/>
				</qual:listOfFunctionTerms>
			</qual:transition>
			<qual:transition qual:id="tr_DLG1" qual:name="Interactions targeting DLG1">
				<qual:listOfInputs>
					<qual:input qual:qualitativeSpecies="ZAP70" qual:transitionEffect="none"/>
				</qual:listOfInputs>
				<qual:listOfOutputs>
					<qual:output qual:qualitativeSpecies="DLG1" qual:transitionEffect="assignmentLevel"/>
				</qual:listOfOutputs>
				<qual:listOfFunctionTerms>
					<qual:functionTerm qual:resultLevel="1">
						<math xmlns="http://www.w3.org/1998/Math/MathML">
							<apply>
								<eq/>
								<ci>ZAP70</ci>
								<cn type="integer">1</cn>
							</apply>
						</math>
					</qual:functionTerm>
					<qual:defaultTerm qual:resultLevel="0"/>
				</qual:listOfFunctionTerms>
			</qual:transition>
			<qual:transition qual:id="tr_CDC42" qual:name="Interactions targeting CDC42">
				<qual:listOfInputs>
					<qual:input qual:qualitativeSpecies="VAV" qual:transitionEffect="none"/>
				</qual:listOfInputs>
				<qual:listOfOutputs>
					<qual:output qual:qualitativeSpecies="CDC42" qual:transitionEffect="assignmentLevel"/>
				</qual:listOfOutputs>
				<qual:listOfFunctionTerms>
					<qual:functionTerm qual:resultLevel="1">
						<math xmlns="http://www.w3.org/1998/Math/MathML">
							<apply>
								<eq/>
								<ci>VAV</ci>
								<cn type="integer">1</cn>
							</apply>
						</math>
					</qual:functionTerm>
					<qual:defaultTerm qual:resultLevel="0"/>
				</qual:listOfFunctionTerms>
			</qual:transition>
			<qual:transition qual:id="tr_AKT" qual:name="Interactions targeting AKT">
				<qual:listOfInputs>
					<qual:input qual:qualitativeSpecies="PI3K" qual:transitionEffect="none"/>
					<qual:input qual:qualitativeSpecies="PDPK1" qual:transitionEffect="none"/>
				</qual:listOfInputs>
				<qual:listOfOutputs>
					<qual:output qual:qualitativeSpecies="AKT" qual:transitionEffect="assignmentLevel"/>
				</qual:listOfOutputs>
				<qual:listOfFunctionTerms>
					<qual:functionTerm qual:resultLevel="1">
						<math xmlns="http://www.w3.org/1998/Math/MathML">
							<apply>
								<or/>
								<apply>
									<eq/>
									<ci>PDPK1</ci>
									<cn type="integer">1</cn>
								</apply>
								<apply>
									<eq/>
									<ci>PI3K</ci>
									<cn type="integer">1</cn>
								</apply>
							</apply>
						</math>
					</qual:functionTerm>
					<qual:defaultTerm qual:resultLevel="0"/>
				</qual:listOfFunctionTerms>
			</qual:transition>
			<qual:transition qual:id="tr_MAP3K7" qual:name="Interactions targeting MAP3K7">
				<qual:listOfInputs>
					<qual:input qual:qualitativeSpecies="PRKCQ" qual:transitionEffect="none"/>
					<qual:input qual:qualitativeSpecies="BCL10" qual:transitionEffect="none"/>
					<qual:input qual:qualitativeSpecies="MAP2K7" qual:transitionEffect="none"/>
				</qual:listOfInputs>
				<qual:listOfOutputs>
					<qual:output qual:qualitativeSpecies="MAP3K7" qual:transitionEffect="assignmentLevel"/>
				</qual:listOfOutputs>
				<qual:listOfFunctionTerms>
					<qual:functionTerm qual:resultLevel="1">
						<math xmlns="http://www.w3.org/1998/Math/MathML">
							<apply>
								<or/>
								<apply>
									<eq/>
									<ci>BCL10</ci>
									<cn type="integer">1</cn>
								</apply>
								<apply>
									<eq/>
									<ci>PRKCQ</ci>
									<cn type="integer">1</cn>
								</apply>
								<apply>
									<eq/>
									<ci>MAP2K7</ci>
									<cn type="integer">1</cn>
								</apply>
							</apply>
						</math>
					</qual:functionTerm>
					<qual:defaultTerm qual:resultLevel="0"/>
				</qual:listOfFunctionTerms>
			</qual:transition>
			<qual:transition qual:id="tr_MAP3K14" qual:name="Interactions targeting MAP3K14">
				<qual:listOfInputs>
					<qual:input qual:qualitativeSpecies="MAP3K8" qual:transitionEffect="none"/>
				</qual:listOfInputs>
				<qual:listOfOutputs>
					<qual:output qual:qualitativeSpecies="MAP3K14" qual:transitionEffect="assignmentLevel"/>
				</qual:listOfOutputs>
				<qual:listOfFunctionTerms>
					<qual:functionTerm qual:resultLevel="1">
						<math xmlns="http://www.w3.org/1998/Math/MathML">
							<apply>
								<eq/>
								<ci>MAP3K8</ci>
								<cn type="integer">1</cn>
							</apply>
						</math>
					</qual:functionTerm>
					<qual:defaultTerm qual:resultLevel="0"/>
				</qual:listOfFunctionTerms>
			</qual:transition>
			<qual:transition qual:id="tr_MAP3K8" qual:name="Interactions targeting MAP3K8">
				<qual:listOfInputs>
					<qual:input qual:qualitativeSpecies="AKT" qual:transitionEffect="none"/>
				</qual:listOfInputs>
				<qual:listOfOutputs>
					<qual:output qual:qualitativeSpecies="MAP3K8" qual:transitionEffect="assignmentLevel"/>
				</qual:listOfOutputs>
				<qual:listOfFunctionTerms>
					<qual:functionTerm qual:resultLevel="1">
						<math xmlns="http://www.w3.org/1998/Math/MathML">
							<apply>
								<eq/>
								<ci>AKT</ci>
								<cn type="integer">1</cn>
							</apply>
						</math>
					</qual:functionTerm>
					<qual:defaultTerm qual:resultLevel="0"/>
				</qual:listOfFunctionTerms>
			</qual:transition>
			<qual:transition qual:id="tr_SIGNAL2" qual:name="Interactions targeting SIGNAL2">
				<qual:listOfInputs>
					<qual:input qual:qualitativeSpecies="SIGNAL2" qual:transitionEffect="none"/>
				</qual:listOfInputs>
				<qual:listOfOutputs>
					<qual:output qual:qualitativeSpecies="SIGNAL2" qual:transitionEffect="assignmentLevel"/>
				</qual:listOfOutputs>
				<qual:listOfFunctionTerms>
					<qual:functionTerm qual:resultLevel="1">
						<math xmlns="http://www.w3.org/1998/Math/MathML">
							<apply>
								<eq/>
								<ci>SIGNAL2</ci>
								<cn type="integer">1</cn>
							</apply>
						</math>
					</qual:functionTerm>
					<qual:defaultTerm qual:resultLevel="0"/>
				</qual:listOfFunctionTerms>
			</qual:transition>
			<qual:transition qual:id="tr_CABIN1" qual:name="Interactions targeting CABIN1">
				<qual:listOfInputs>
					<qual:input qual:qualitativeSpecies="CABIN1" qual:transitionEffect="none"/>
				</qual:listOfInputs>
				<qual:listOfOutputs>
					<qual:output qual:qualitativeSpecies="CABIN1" qual:transitionEffect="assignmentLevel"/>
				</qual:listOfOutputs>
				<qual:listOfFunctionTerms>
					<qual:functionTerm qual:resultLevel="1">
						<math xmlns="http://www.w3.org/1998/Math/MathML">
							<apply>
								<eq/>
								<ci>CABIN1</ci>
								<cn type="integer">1</cn>
							</apply>
						</math>
					</qual:functionTerm>
					<qual:defaultTerm qual:resultLevel="0"/>
				</qual:listOfFunctionTerms>
			</qual:transition>
			<qual:transition qual:id="tr_RCAN1" qual:name="Interactions targeting RCAN1">
				<qual:listOfInputs>
					<qual:input qual:qualitativeSpecies="RCAN1" qual:transitionEffect="none"/>
				</qual:listOfInputs>
				<qual:listOfOutputs>
					<qual:output qual:qualitativeSpecies="RCAN1" qual:transitionEffect="assignmentLevel"/>
				</qual:listOfOutputs>
				<qual:listOfFunctionTerms>
					<qual:functionTerm qual:resultLevel="1">
						<math xmlns="http://www.w3.org/1998/Math/MathML">
							<apply>
								<eq/>
								<ci>RCAN1</ci>
								<cn type="integer">1</cn>
							</apply>
						</math>
					</qual:functionTerm>
					<qual:defaultTerm qual:resultLevel="0"/>
				</qual:listOfFunctionTerms>
			</qual:transition>
			<qual:transition qual:id="tr_AKAP5" qual:name="Interactions targeting AKAP5">
				<qual:listOfInputs>
					<qual:input qual:qualitativeSpecies="AKAP5" qual:transitionEffect="none"/>
				</qual:listOfInputs>
				<qual:listOfOutputs>
					<qual:output qual:qualitativeSpecies="AKAP5" qual:transitionEffect="assignmentLevel"/>
				</qual:listOfOutputs>
				<qual:listOfFunctionTerms>
					<qual:functionTerm qual:resultLevel="1">
						<math xmlns="http://www.w3.org/1998/Math/MathML">
							<apply>
								<eq/>
								<ci>AKAP5</ci>
								<cn type="integer">1</cn>
							</apply>
						</math>
					</qual:functionTerm>
					<qual:defaultTerm qual:resultLevel="0"/>
				</qual:listOfFunctionTerms>
			</qual:transition>
			<qual:transition qual:id="tr_SIGNAL1" qual:name="Interactions targeting SIGNAL1">
				<qual:listOfInputs>
					<qual:input qual:qualitativeSpecies="SIGNAL1" qual:transitionEffect="none"/>
				</qual:listOfInputs>
				<qual:listOfOutputs>
					<qual:output qual:qualitativeSpecies="SIGNAL1" qual:transitionEffect="assignmentLevel"/>
				</qual:listOfOutputs>
				<qual:listOfFunctionTerms>
					<qual:functionTerm qual:resultLevel="1">
						<math xmlns="http://www.w3.org/1998/Math/MathML">
							<apply>
								<eq/>
								<ci>SIGNAL1</ci>
								<cn type="integer">1</cn>
							</apply>
						</math>
					</qual:functionTerm>
					<qual:defaultTerm qual:resultLevel="0"/>
				</qual:listOfFunctionTerms>
			</qual:transition>
			<qual:transition qual:id="tr_GADD45A" qual:name="Interactions targeting GADD45A">
				<qual:listOfInputs>
					<qual:input qual:qualitativeSpecies="GADD45A" qual:transitionEffect="none"/>
				</qual:listOfInputs>
				<qual:listOfOutputs>
					<qual:output qual:qualitativeSpecies="GADD45A" qual:transitionEffect="assignmentLevel"/>
				</qual:listOfOutputs>
				<qual:listOfFunctionTerms>
					<qual:functionTerm qual:resultLevel="1">
						<math xmlns="http://www.w3.org/1998/Math/MathML">
							<apply>
								<eq/>
								<ci>GADD45A</ci>
								<cn type="integer">1</cn>
							</apply>
						</math>
					</qual:functionTerm>
					<qual:defaultTerm qual:resultLevel="0"/>
				</qual:listOfFunctionTerms>
			</qual:transition>
			<qual:transition qual:id="tr_CD4" qual:name="Interactions targeting CD4">
				<qual:listOfInputs>
					<qual:input qual:qualitativeSpecies="CD4" qual:transitionEffect="none"/>
				</qual:listOfInputs>
				<qual:listOfOutputs>
					<qual:output qual:qualitativeSpecies="CD4" qual:transitionEffect="assignmentLevel"/>
				</qual:listOfOutputs>
				<qual:listOfFunctionTerms>
					<qual:functionTerm qual:resultLevel="1">
						<math xmlns="http://www.w3.org/1998/Math/MathML">
							<apply>
								<eq/>
								<ci>CD4</ci>
								<cn type="integer">1</cn>
							</apply>
						</math>
					</qual:functionTerm>
					<qual:defaultTerm qual:resultLevel="0"/>
				</qual:listOfFunctionTerms>
			</qual:transition>
			<qual:transition qual:id="tr_PTPRC" qual:name="Interactions targeting PTPRC">
				<qual:listOfInputs>
					<qual:input qual:qualitativeSpecies="PTPRC" qual:transitionEffect="none"/>
				</qual:listOfInputs>
				<qual:listOfOutputs>
					<qual:output qual:qualitativeSpecies="PTPRC" qual:transitionEffect="assignmentLevel"/>
				</qual:listOfOutputs>
				<qual:listOfFunctionTerms>
					<qual:functionTerm qual:resultLevel="1">
						<math xmlns="http://www.w3.org/1998/Math/MathML">
							<apply>
								<eq/>
								<ci>PTPRC</ci>
								<cn type="integer">1</cn>
							</apply>
						</math>
					</qual:functionTerm>
					<qual:defaultTerm qual:resultLevel="0"/>
				</qual:listOfFunctionTerms>
			</qual:transition>
			<qual:transition qual:id="tr_MAPK3" qual:name="Interactions targeting MAPK3">
				<qual:listOfInputs>
					<qual:input qual:qualitativeSpecies="MAPK3" qual:transitionEffect="none"/>
				</qual:listOfInputs>
				<qual:listOfOutputs>
					<qual:output qual:qualitativeSpecies="MAPK3" qual:transitionEffect="assignmentLevel"/>
				</qual:listOfOutputs>
				<qual:listOfFunctionTerms>
					<qual:functionTerm qual:resultLevel="1">
						<math xmlns="http://www.w3.org/1998/Math/MathML">
							<apply>
								<eq/>
								<ci>MAPK3</ci>
								<cn type="integer">1</cn>
							</apply>
						</math>
					</qual:functionTerm>
					<qual:defaultTerm qual:resultLevel="0"/>
				</qual:listOfFunctionTerms>
			</qual:transition>
			<qual:transition qual:id="tr_ICOS" qual:name="Interactions targeting ICOS">
				<qual:listOfInputs>
					<qual:input qual:qualitativeSpecies="ICOS" qual:transitionEffect="none"/>
				</qual:listOfInputs>
				<qual:listOfOutputs>
					<qual:output qual:qualitativeSpecies="ICOS" qual:transitionEffect="assignmentLevel"/>
				</qual:listOfOutputs>
				<qual:listOfFunctionTerms>
					<qual:functionTerm qual:resultLevel="1">
						<math xmlns="http://www.w3.org/1998/Math/MathML">
							<apply>
								<eq/>
								<ci>ICOS</ci>
								<cn type="integer">1</cn>
							</apply>
						</math>
					</qual:functionTerm>
					<qual:defaultTerm qual:resultLevel="0"/>
				</qual:listOfFunctionTerms>
			</qual:transition>
			<qual:transition qual:id="tr_MALT1" qual:name="Interactions targeting MALT1">
				<qual:listOfInputs>
					<qual:input qual:qualitativeSpecies="MALT1" qual:transitionEffect="none"/>
				</qual:listOfInputs>
				<qual:listOfOutputs>
					<qual:output qual:qualitativeSpecies="MALT1" qual:transitionEffect="assignmentLevel"/>
				</qual:listOfOutputs>
				<qual:listOfFunctionTerms>
					<qual:functionTerm qual:resultLevel="1">
						<math xmlns="http://www.w3.org/1998/Math/MathML">
							<apply>
								<eq/>
								<ci>MALT1</ci>
								<cn type="integer">1</cn>
							</apply>
						</math>
					</qual:functionTerm>
					<qual:defaultTerm qual:resultLevel="0"/>
				</qual:listOfFunctionTerms>
			</qual:transition>
			<qual:transition qual:id="tr_CARD11" qual:name="Interactions targeting CARD11">
				<qual:listOfInputs>
					<qual:input qual:qualitativeSpecies="CARD11" qual:transitionEffect="none"/>
				</qual:listOfInputs>
				<qual:listOfOutputs>
					<qual:output qual:qualitativeSpecies="CARD11" qual:transitionEffect="assignmentLevel"/>
				</qual:listOfOutputs>
				<qual:listOfFunctionTerms>
					<qual:functionTerm qual:resultLevel="1">
						<math xmlns="http://www.w3.org/1998/Math/MathML">
							<apply>
								<eq/>
								<ci>CARD11</ci>
								<cn type="integer">1</cn>
							</apply>
						</math>
					</qual:functionTerm>
					<qual:defaultTerm qual:resultLevel="0"/>
				</qual:listOfFunctionTerms>
			</qual:transition>
			<qual:transition qual:id="tr_BCL10" qual:name="Interactions targeting BCL10">
				<qual:listOfInputs>
					<qual:input qual:qualitativeSpecies="BCL10" qual:transitionEffect="none"/>
				</qual:listOfInputs>
				<qual:listOfOutputs>
					<qual:output qual:qualitativeSpecies="BCL10" qual:transitionEffect="assignmentLevel"/>
				</qual:listOfOutputs>
				<qual:listOfFunctionTerms>
					<qual:functionTerm qual:resultLevel="1">
						<math xmlns="http://www.w3.org/1998/Math/MathML">
							<apply>
								<eq/>
								<ci>BCL10</ci>
								<cn type="integer">1</cn>
							</apply>
						</math>
					</qual:functionTerm>
					<qual:defaultTerm qual:resultLevel="0"/>
				</qual:listOfFunctionTerms>
			</qual:transition>
			<qual:transition qual:id="tr_INPP5D" qual:name="Interactions targeting INPP5D">
				<qual:listOfInputs>
					<qual:input qual:qualitativeSpecies="INPP5D" qual:transitionEffect="none"/>
				</qual:listOfInputs>
				<qual:listOfOutputs>
					<qual:output qual:qualitativeSpecies="INPP5D" qual:transitionEffect="assignmentLevel"/>
				</qual:listOfOutputs>
				<qual:listOfFunctionTerms>
					<qual:functionTerm qual:resultLevel="1">
						<math xmlns="http://www.w3.org/1998/Math/MathML">
							<apply>
								<eq/>
								<ci>INPP5D</ci>
								<cn type="integer">1</cn>
							</apply>
						</math>
					</qual:functionTerm>
					<qual:defaultTerm qual:resultLevel="0"/>
				</qual:listOfFunctionTerms>
			</qual:transition>
			<qual:transition qual:id="tr_PTEN" qual:name="Interactions targeting PTEN">
				<qual:listOfInputs>
					<qual:input qual:qualitativeSpecies="PTEN" qual:transitionEffect="none"/>
				</qual:listOfInputs>
				<qual:listOfOutputs>
					<qual:output qual:qualitativeSpecies="PTEN" qual:transitionEffect="assignmentLevel"/>
				</qual:listOfOutputs>
				<qual:listOfFunctionTerms>
					<qual:functionTerm qual:resultLevel="1">
						<math xmlns="http://www.w3.org/1998/Math/MathML">
							<apply>
								<eq/>
								<ci>PTEN</ci>
								<cn type="integer">1</cn>
							</apply>
						</math>
					</qual:functionTerm>
					<qual:defaultTerm qual:resultLevel="0"/>
				</qual:listOfFunctionTerms>
			</qual:transition>
			<qual:transition qual:id="tr_RASA1" qual:name="Interactions targeting RASA1">
				<qual:listOfInputs>
					<qual:input qual:qualitativeSpecies="RASA1" qual:transitionEffect="none"/>
				</qual:listOfInputs>
				<qual:listOfOutputs>
					<qual:output qual:qualitativeSpecies="RASA1" qual:transitionEffect="assignmentLevel"/>
				</qual:listOfOutputs>
				<qual:listOfFunctionTerms>
					<qual:functionTerm qual:resultLevel="1">
						<math xmlns="http://www.w3.org/1998/Math/MathML">
							<apply>
								<eq/>
								<ci>RASA1</ci>
								<cn type="integer">1</cn>
							</apply>
						</math>
					</qual:functionTerm>
					<qual:defaultTerm qual:resultLevel="0"/>
				</qual:listOfFunctionTerms>
			</qual:transition>
			<qual:transition qual:id="tr_TEK" qual:name="Interactions targeting TEK">
				<qual:listOfInputs>
					<qual:input qual:qualitativeSpecies="TEK" qual:transitionEffect="none"/>
				</qual:listOfInputs>
				<qual:listOfOutputs>
					<qual:output qual:qualitativeSpecies="TEK" qual:transitionEffect="assignmentLevel"/>
				</qual:listOfOutputs>
				<qual:listOfFunctionTerms>
					<qual:functionTerm qual:resultLevel="1">
						<math xmlns="http://www.w3.org/1998/Math/MathML">
							<apply>
								<eq/>
								<ci>TEK</ci>
								<cn type="integer">1</cn>
							</apply>
						</math>
					</qual:functionTerm>
					<qual:defaultTerm qual:resultLevel="0"/>
				</qual:listOfFunctionTerms>
			</qual:transition>
			<qual:transition qual:id="tr_MAP2K7" qual:name="Interactions targeting MAP2K7">
				<qual:listOfInputs>
					<qual:input qual:qualitativeSpecies="MAP2K7" qual:transitionEffect="none"/>
				</qual:listOfInputs>
				<qual:listOfOutputs>
					<qual:output qual:qualitativeSpecies="MAP2K7" qual:transitionEffect="assignmentLevel"/>
				</qual:listOfOutputs>
				<qual:listOfFunctionTerms>
					<qual:functionTerm qual:resultLevel="1">
						<math xmlns="http://www.w3.org/1998/Math/MathML">
							<apply>
								<eq/>
								<ci>MAP2K7</ci>
								<cn type="integer">1</cn>
							</apply>
						</math>
					</qual:functionTerm>
					<qual:defaultTerm qual:resultLevel="0"/>
				</qual:listOfFunctionTerms>
			</qual:transition>
		</qual:listOfTransitions>
	</model>
</sbml>
